# Supplementary material for: The effect of fampridine on working memory: a randomized controlled trial based on a genome-guided repurposing approach
Source: Mol Psychiatry. 2024 Nov 8;30(5):2085–94. doi: 10.1038/s41380-024-02820-1 (PMC12014476; doi:10.1038/s41380-024-02820-1)
Supplement: Supplementary file 2 — Supplementary Dataset 1 [file 41380_2024_2820_MOESM2_ESM.xlsx]

## Sheet: panel A
Supplementary Dataset 1: Gene-level associations of targets of approved compounds
Gene targets showing significant gene-level association with schizophrenia (SCZ) are listed.
Gene-level MAGMA associations are shown for SCZ derived from large-scale GWAS summary statistics, and for working memory (WM) in the healthy young sample.
P: MAGMA gene-level association
Genes showing significant association with WM (Bonferroni adjusted p <0.05 for the number of SCZ genes tested) are marked in bold.
Gene Symbol	Chromosome	SCZ P	WM P	# approved compounds	Compounds
SLC2A2	chr3	7.8788e-06	2.6015e-05	1	streptozotocin
KCNJ13	chr2	1.4485e-14	0.00015838	1	dalfampridine
CACNA1C	chr12	9.4417e-25	0.005682	24	amlodipine, azelnidipine, benidipine, cleviprex, diltiazem, dronedarone, drotaverine, efonidipine-monoethanolate, felodipine, gabapentin, gabapentin-enacarbil, ibutilide, isradipine, lacidipine, manidipine, nicardipine, nifedipine, nimodipine, nisoldipine, nitrendipine, otilonium, pinaverium, pregabalin, spironolactone
CLCN3	chr4	7.0346e-08	0.0070683	1	phloretin
ABCB1	chr7	8.5247e-09	0.0076133	3	erythromycin-estolate, erythromycin-ethylsuccinate, roxithromycin
OAZ1	chr19	4.8933e-07	0.037369	1	ornithine
KCNN3	chr1	1.0553e-08	0.039467	4	dequalinium, miconazole, procaine, tubocurarine
TLR9	chr3	1.7552e-07	0.051236	2	chloroquine, hydroxychloroquine
CREB1	chr2	1.558e-06	0.065595	2	adenosine-phosphate, naloxone
KCNG2	chr18	4.561e-08	0.099749	1	dalfampridine
GRIA1	chr5	1.5714e-05	0.11441	10	aniracetam, cyclothiazide, enflurane, evans-blue, isoflurane, L-glutamic-acid, methoxyflurane, piracetam, sevoflurane, topiramate
PDE4B	chr1	5.0873e-09	0.12407	16	adenosine-phosphate, aminophylline, amlexanox, amrinone, apremilast, caffeine, dipyridamole, doxofylline, dyphylline, ibudilast, ketotifen, oxtriphylline, papaverine, pentoxifylline, roflumilast, theobromine
PLCL1	chr2	1.0797e-12	0.12431	1	mepacrine
F2	chr11	6.9189e-11	0.18004	6	argatroban, bivalirudin, dabigatran, dabigatran-etexilate, menadione, suramin
OGFOD2	chr12	3.3675e-14	0.19153	1	ascorbic-acid
KAT5	chr11	8.6494e-06	0.19289	1	coenzyme-a
FGFR1	chr8	6.1214e-11	0.21425	5	nintedanib, pazopanib, regorafenib, sorafenib, sunitinib
NCAN	chr19	1.639e-07	0.23292	1	hyaluronic-acid
ERBB4	chr2	2.0471e-10	0.2393	2	afatinib, vandetanib
GABBR2	chr9	2.4068e-10	0.24731	3	abamectin, baclofen, fenigam
HCN4	chr15	4.2074e-06	0.25283	1	ivabradine
PRKCB	chr16	1.005e-07	0.25418	2	ingenol-mebutate, tamoxifen
ACHE	chr7	1.1432e-06	0.25552	28	acetylcholine, ambenonium, chlorpyrifos, citicoline, clebopride, decamethonium, demecarium, dimpylate, dipivefrine, donepezil, edrophonium, ephedrine, eucalyptol, galantamine, gallamine-triethiodide, isoflurophate, malathion, mestinon, methylene-blue, neostigmine, obidoxime, physostigmine, pralidoxime, pralidoxime-chloride, rivastigmine, tacrine, thioctic-acid, tubocurarine
CACNA1D	chr3	7.5623e-06	0.25954	15	amlodipine, cleviprex, dronedarone, felodipine, gabapentin, gabapentin-enacarbil, isradipine, manidipine, nicardipine, nifedipine, nimodipine, nisoldipine, nitrendipine, pregabalin, spironolactone
CA8	chr8	5.3948e-07	0.27123	1	zonisamide
PAH	chr12	1.4764e-06	0.27125	4	droxidopa, epinephrine, norepinephrine, sapropterin
SLC8A1	chr2	9.8754e-07	0.27148	1	icosapent
KCNB1	chr20	2.0082e-09	0.28596	1	dalfampridine
L3HYPDH	chr14	2.4679e-06	0.29702	1	L-proline
SCN5A	chr3	1.0697e-05	0.31998	38	ajmaline, aprindine, benproperine, benzonatate, carbamazepine, cinchocaine, disopyramide, dyclonine, eslicarbazepine-acetate, ethotoin, flecainide, fosphenytoin, hexylcaine, lacosamide, lamotrigine, lidocaine, lomerizine, mephenytoin, mexiletine, moracizine, oxcarbazepine, phenacemide, phenytoin, pilsicainide, prilocaine, primidone, procainamide, propafenone, proxymetacaine, quinidine, ranolazine…
EP300	chr22	1.5962e-11	0.32111	1	curcumin
CACNG3	chr16	7.9954e-07	0.35816	3	gabapentin, gabapentin-enacarbil, pregabalin
SLC47A1	chr17	3.5991e-05	0.38167	3	erythromycin-estolate, erythromycin-ethylsuccinate, pyrimethamine
SHMT2	chr12	2.1985e-07	0.38201	1	tetrahydrofolic-acid
TOP1	chr20	2.813e-05	0.38317	5	aclarubicin, irinotecan, SN-38, sodium-stibogluconate, topotecan
PSMB10	chr16	1.4836e-07	0.39295	2	bortezomib, carfilzomib
RELA	chr11	8.5787e-06	0.39471	2	acetylcysteine, bortezomib
LGSN	chr6	1.1269e-05	0.40114	1	L-glutamic-acid
CACNA1A	chr19	9.7746e-06	0.41296	6	bepridil, gabapentin, gabapentin-enacarbil, loperamide, pregabalin, spironolactone
PRKCD	chr3	1.7824e-08	0.42384	2	ingenol-mebutate, tamoxifen
ANG	chr14	8.0349e-06	0.47863	1	pidolic-acid
MAP1A	chr15	2.7186e-07	0.48424	2	estramustine, estramustine-phosphate
SLC12A4	chr16	2.2876e-07	0.48959	1	bumetanide
OPRD1	chr1	5.4484e-06	0.51674	18	alvimopan, amitriptyline, butorphanol-(+)-tartrate, dextromethorphan, eluxadoline, levopropoxyphene, loperamide, methylnaltrexone, nalbuphine, nalmefene, naloxone, naltrexone, somatostatin, sufentanil, tapentadol, tianeptine, tramadol, trimebutine
DPYD	chr1	5.0509e-25	0.52672	4	gimeracil, riboflavin-5-phosphate-sodium, uracil, 5-fluorouracil
MAPK3	chr16	1.2834e-08	0.54671	2	arsenic-trioxide, sulindac
CACNA1G	chr17	1.8183e-05	0.56153	14	benidipine, efonidipine-monoethanolate, ethosuximide, flunarizine, gabapentin, gabapentin-enacarbil, methsuximide, paramethadione, penfluridol, phensuximide, pregabalin, spironolactone, trimethadione, zonisamide
GRIN2A	chr16	2.9174e-07	0.5617	13	acamprosate, acetylcysteine, amantadine, atomoxetine, D-Serine, dehydroepiandrosterone, felbamate, gabapentin, halothane, L-Aspartic-Acid, L-glutamic-acid, memantine, milnacipran
GRM3	chr7	2.4789e-13	0.56773	2	L-glutamic-acid, spaglumic-acid
CACNA1I	chr22	5.9991e-19	0.56856	12	ethosuximide, flunarizine, gabapentin, gabapentin-enacarbil, methsuximide, paramethadione, phensuximide, pimozide, pregabalin, spironolactone, trimethadione, zonisamide
CYP2D6	chr22	4.2997e-12	0.57308	8	cyclophosphamide, nelfinavir, nevirapine, paliperidone, ritonavir, sulfanilamide, telithromycin, tolperisone
COX8A	chr11	1.2434e-05	0.58181	1	cholic-acid
SLC32A1	chr20	1.8535e-14	0.60108	1	vigabatrin
PCCB	chr3	2.5389e-13	0.60351	1	biotin
CHRM4	chr11	3.5768e-16	0.61324	51	aceclidine, acetylcholine, aclidinium, alcuronium, amitriptyline, amoxapine, aripiprazole, atropine, bethanechol, biperiden, brompheniramine, carbachol, chlorprothixene, clozapine, darifenacin, desipramine, diphenidol, dosulepin, doxepin, fesoterodine, glycopyrrolate, homatropine-methylbromide, hyoscyamine, imipramine, ipratropium, isopropamide-iodide, levomepromazine, loxapine, maprotiline, meth…
POMC	chr2	4.8096e-06	0.61415	1	loperamide
HAPLN4	chr19	1.7179e-10	0.61897	1	hyaluronic-acid
NT5C2	chr10	2.5635e-21	0.6293	1	ribavirin
ITPR3	chr6	3.0762e-10	0.64066	1	caffeine
KCNQ5	chr6	2.1703e-05	0.6409	3	dalfampridine, pyrithione-zinc, retigabine
CA14	chr1	3.3552e-07	0.6458	12	acetazolamide, brinzolamide, chlorthalidone, coumarin, curcumin, dorzolamide, ethoxzolamide, mafenide, methazolamide, resorcinol, trientine, zonisamide
RLBP1	chr15	2.5024e-05	0.66695	1	retinol
B3GAT1	chr11	5.4477e-08	0.68169	1	tartaric-acid
DRD2	chr11	1.0149e-12	0.68667	94	acepromazine, acetophenazine, alizapride, amantadine, amisulpride, amoxapine, aniracetam, aripiprazole, asenapine, azaperone, benperidol, blonanserin, brexpiprazole, bromocriptine, bromopride, bromperidol, buspirone, cabergoline, cariprazine, chlorpromazine, chlorprothixene, clebopride, clorotepine, clozapine, desipramine, dihydroergocristine, dihydroergotamine, domperidone, dopamine, doxepin, dr…
FURIN	chr15	1.2834e-14	0.68771	1	pirfenidone
HTR5A	chr7	2.2722e-06	0.69064	14	asenapine, clozapine, dihydroergocristine, ergotamine, ketanserin, loxapine, metergoline, methysergide, olanzapine, r(-)-apomorphine, serotonin, sumatriptan, vortioxetine, yohimbine
PTK2B	chr8	1.2488e-07	0.73506	1	leflunomide
CHRNA2	chr8	1.1514e-07	0.74258	21	acetylcholine, atracurium, biperiden, carbachol, cisatracurium, cytisine, decamethonium, dextromethorphan, galantamine, gallamine-triethiodide, levallorphan, mecamylamine, metocurine, mivacurium, nicotine, pancuronium, pipecuronium, procaine, rocuronium, tubocurarine, vecuronium
CYP17A1	chr10	1.5042e-18	0.7426	5	abiraterone, abiraterone-acetate, isoconazole, pregnenolone, progesterone
PTGIS	chr20	1.9412e-09	0.74708	1	epoprostenol
CATSPER2	chr15	2.4426e-06	0.77037	2	alprostadil, progesterone
PSMA4	chr15	1.0084e-10	0.77344	2	bortezomib, carfilzomib
CHRNB4	chr15	1.16e-10	0.78147	5	cytisine, dextromethorphan, galantamine, nicotine, pentolinium
CACNA1S	chr1	9.1266e-06	0.78409	14	amlodipine, cleviprex, diltiazem, dronedarone, felodipine, gabapentin, gabapentin-enacarbil, isradipine, nifedipine, nimodipine, nisoldipine, nitrendipine, pregabalin, spironolactone
KCNG1	chr20	5.2213e-06	0.79087	1	dalfampridine
HCN1	chr5	1.062e-11	0.7965	1	ivabradine
KCNJ11	chr11	1.5539e-05	0.81915	15	acetohexamide, chlorpropamide, diazoxide, glimepiride, glipizide, glyburide, ibutilide, minoxidil, nateglinide, nicorandil, repaglinide, thiamylal, tolazamide, tolbutamide, yohimbine
CHRNA5	chr15	1.0911e-11	0.82136	2	galantamine, nicotine
DPP4	chr2	4.5044e-06	0.85564	4	atorvastatin, omarigliptin, sitagliptin, teneligliptin
CHRNA3	chr15	7.2354e-13	0.86329	8	bupropion, cytisine, dextromethorphan, galantamine, mecamylamine, nicotine, pentolinium, varenicline
ABCC8	chr11	3.4342e-05	0.86498	12	acetohexamide, chlorpropamide, gliclazide, glimepiride, glipizide, gliquidone, glyburide, mitiglinide, nateglinide, repaglinide, tolazamide, tolbutamide
NPC1L1	chr7	1.8276e-08	0.89774	1	ezetimibe
CKMT1A	chr15	1.2773e-05	0.90062	1	creatine
EFTUD1	chr15	6.0757e-08	0.91998	1	deoxycholic-acid
DARS2	chr1	3.7031e-07	0.92075	1	L-Aspartic-Acid
KCND3	chr1	1.2709e-07	0.9232	4	amitriptyline, dalfampridine, disopyramide, imipramine
CKB	chr14	1.1698e-11	0.93992	1	creatine
OGDH	chr7	3.9942e-06	0.94956	1	valproic-acid
CACNB2	chr10	1.4671e-17	0.95348	13	amlodipine, dronedarone, felodipine, gabapentin, gabapentin-enacarbil, isradipine, nicardipine, nifedipine, nimodipine, nisoldipine, nitrendipine, pregabalin, spironolactone
NOS1	chr12	3.8482e-07	0.96169	3	bismuth-subgallate, L-Citrulline, riboflavin-5-phosphate-sodium
MPL	chr1	2.7654e-05	0.97103	2	avatrombopag, eltrombopag
THRB	chr3	2.5776e-10	0.9726	3	levothyroxine, liothyronine, tiratricol
TUBB	chr6	6.2663e-20	not mapped	16	albendazole, cabazitaxel, carbendazim, colchicine, docetaxel, fenbendazole, flubendazole, ixabepilone, mebendazole, oxibendazole, paclitaxel, podophyllotoxin, vinblastine, vincristine, vindesine, vinorelbine
RXRB	chr6	3.2919e-08	not mapped	5	acitretin, adapalene, bexarotene, retinol, tretinoin
PSMB8	chr6	8.164e-17	not mapped	2	bortezomib, carfilzomib
AGER	chr6	4.0637e-37	not mapped	1	benfotiamine
NEU1	chr6	4.7295e-24	not mapped	1	oseltamivir-phosphate
HSPA1A	chr6	8.9218e-24	not mapped	1	bicyclol
DDR1	chr6	3.3008e-34	not mapped	1	imatinib
GABBR1	chr6	4.4901e-26	not mapped	5	abamectin, alfaxalone, baclofen, fenigam, vigabatrin
DDAH2	chr6	3.6377e-33	not mapped	1	L-Citrulline
CYP21A2	chr6	2.2417e-26	not mapped	1	ketoconazole
TNF	chr6	4.759e-23	not mapped	11	amrinone, chloroquine, clenbuterol, epinephrine, glucosamine, lenalidomide, pentoxifylline, pirfenidone, pomalidomide, pranlukast, thalidomide
PSMB9	chr6	2.5035e-20	not mapped	2	bortezomib, carfilzomib

## Sheet: panel B
Supplementary Dataset 1: Gene-level associations of targets of approved compounds - List per compound
Gene targets showing significant gene-level association with schizophrenia (SCZ) are listed.
Gene-level MAGMA associations are shown for SCZ derived from large-scale GWAS summary statistics, and for working memory (WM) in the healthy young sample.
P: MAGMA gene-level association
Gene Symbol	SCZ P	WM P	Compound
ABCB1	8.5247e-09	0.0076133	erythromycin-estolate
ABCB1	8.5247e-09	0.0076133	erythromycin-ethylsuccinate
ABCB1	8.5247e-09	0.0076133	roxithromycin
ABCC8	3.4342e-05	0.86498	acetohexamide
ABCC8	3.4342e-05	0.86498	chlorpropamide
ABCC8	3.4342e-05	0.86498	gliclazide
ABCC8	3.4342e-05	0.86498	glimepiride
ABCC8	3.4342e-05	0.86498	glipizide
ABCC8	3.4342e-05	0.86498	gliquidone
ABCC8	3.4342e-05	0.86498	glyburide
ABCC8	3.4342e-05	0.86498	mitiglinide
ABCC8	3.4342e-05	0.86498	nateglinide
ABCC8	3.4342e-05	0.86498	repaglinide
ABCC8	3.4342e-05	0.86498	tolazamide
ABCC8	3.4342e-05	0.86498	tolbutamide
ACHE	1.1432e-06	0.25552	acetylcholine
ACHE	1.1432e-06	0.25552	ambenonium
ACHE	1.1432e-06	0.25552	chlorpyrifos
ACHE	1.1432e-06	0.25552	citicoline
ACHE	1.1432e-06	0.25552	clebopride
ACHE	1.1432e-06	0.25552	decamethonium
ACHE	1.1432e-06	0.25552	demecarium
ACHE	1.1432e-06	0.25552	dimpylate
ACHE	1.1432e-06	0.25552	dipivefrine
ACHE	1.1432e-06	0.25552	donepezil
ACHE	1.1432e-06	0.25552	edrophonium
ACHE	1.1432e-06	0.25552	ephedrine
ACHE	1.1432e-06	0.25552	eucalyptol
ACHE	1.1432e-06	0.25552	galantamine
ACHE	1.1432e-06	0.25552	gallamine-triethiodide
ACHE	1.1432e-06	0.25552	isoflurophate
ACHE	1.1432e-06	0.25552	malathion
ACHE	1.1432e-06	0.25552	mestinon
ACHE	1.1432e-06	0.25552	methylene-blue
ACHE	1.1432e-06	0.25552	neostigmine
ACHE	1.1432e-06	0.25552	obidoxime
ACHE	1.1432e-06	0.25552	physostigmine
ACHE	1.1432e-06	0.25552	pralidoxime
ACHE	1.1432e-06	0.25552	pralidoxime-chloride
ACHE	1.1432e-06	0.25552	rivastigmine
ACHE	1.1432e-06	0.25552	tacrine
ACHE	1.1432e-06	0.25552	thioctic-acid
ACHE	1.1432e-06	0.25552	tubocurarine
AGER	4.0637e-37		benfotiamine
ANG	8.0349e-06	0.47863	pidolic-acid
B3GAT1	5.4477e-08	0.68169	tartaric-acid
CA14	3.3552e-07	0.6458	acetazolamide
CA14	3.3552e-07	0.6458	brinzolamide
CA14	3.3552e-07	0.6458	chlorthalidone
CA14	3.3552e-07	0.6458	coumarin
CA14	3.3552e-07	0.6458	curcumin
CA14	3.3552e-07	0.6458	dorzolamide
CA14	3.3552e-07	0.6458	ethoxzolamide
CA14	3.3552e-07	0.6458	mafenide
CA14	3.3552e-07	0.6458	methazolamide
CA14	3.3552e-07	0.6458	resorcinol
CA14	3.3552e-07	0.6458	trientine
CA14	3.3552e-07	0.6458	zonisamide
CA8	5.3948e-07	0.27123	zonisamide
CACNA1A	9.7746e-06	0.41296	bepridil
CACNA1A	9.7746e-06	0.41296	gabapentin
CACNA1A	9.7746e-06	0.41296	gabapentin-enacarbil
CACNA1A	9.7746e-06	0.41296	loperamide
CACNA1A	9.7746e-06	0.41296	pregabalin
CACNA1A	9.7746e-06	0.41296	spironolactone
CACNA1C	9.4417e-25	0.005682	amlodipine
CACNA1C	9.4417e-25	0.005682	azelnidipine
CACNA1C	9.4417e-25	0.005682	benidipine
CACNA1C	9.4417e-25	0.005682	cleviprex
CACNA1C	9.4417e-25	0.005682	diltiazem
CACNA1C	9.4417e-25	0.005682	dronedarone
CACNA1C	9.4417e-25	0.005682	drotaverine
CACNA1C	9.4417e-25	0.005682	efonidipine-monoethanolate
CACNA1C	9.4417e-25	0.005682	felodipine
CACNA1C	9.4417e-25	0.005682	gabapentin
CACNA1C	9.4417e-25	0.005682	gabapentin-enacarbil
CACNA1C	9.4417e-25	0.005682	ibutilide
CACNA1C	9.4417e-25	0.005682	isradipine
CACNA1C	9.4417e-25	0.005682	lacidipine
CACNA1C	9.4417e-25	0.005682	manidipine
CACNA1C	9.4417e-25	0.005682	nicardipine
CACNA1C	9.4417e-25	0.005682	nifedipine
CACNA1C	9.4417e-25	0.005682	nimodipine
CACNA1C	9.4417e-25	0.005682	nisoldipine
CACNA1C	9.4417e-25	0.005682	nitrendipine
CACNA1C	9.4417e-25	0.005682	otilonium
CACNA1C	9.4417e-25	0.005682	pinaverium
CACNA1C	9.4417e-25	0.005682	pregabalin
CACNA1C	9.4417e-25	0.005682	spironolactone
CACNA1D	7.5623e-06	0.25954	amlodipine
CACNA1D	7.5623e-06	0.25954	cleviprex
CACNA1D	7.5623e-06	0.25954	dronedarone
CACNA1D	7.5623e-06	0.25954	felodipine
CACNA1D	7.5623e-06	0.25954	gabapentin
CACNA1D	7.5623e-06	0.25954	gabapentin-enacarbil
CACNA1D	7.5623e-06	0.25954	isradipine
CACNA1D	7.5623e-06	0.25954	manidipine
CACNA1D	7.5623e-06	0.25954	nicardipine
CACNA1D	7.5623e-06	0.25954	nifedipine
CACNA1D	7.5623e-06	0.25954	nimodipine
CACNA1D	7.5623e-06	0.25954	nisoldipine
CACNA1D	7.5623e-06	0.25954	nitrendipine
CACNA1D	7.5623e-06	0.25954	pregabalin
CACNA1D	7.5623e-06	0.25954	spironolactone
CACNA1G	1.8183e-05	0.56153	benidipine
CACNA1G	1.8183e-05	0.56153	efonidipine-monoethanolate
CACNA1G	1.8183e-05	0.56153	ethosuximide
CACNA1G	1.8183e-05	0.56153	flunarizine
CACNA1G	1.8183e-05	0.56153	gabapentin
CACNA1G	1.8183e-05	0.56153	gabapentin-enacarbil
CACNA1G	1.8183e-05	0.56153	methsuximide
CACNA1G	1.8183e-05	0.56153	paramethadione
CACNA1G	1.8183e-05	0.56153	penfluridol
CACNA1G	1.8183e-05	0.56153	phensuximide
CACNA1G	1.8183e-05	0.56153	pregabalin
CACNA1G	1.8183e-05	0.56153	spironolactone
CACNA1G	1.8183e-05	0.56153	trimethadione
CACNA1G	1.8183e-05	0.56153	zonisamide
CACNA1I	5.9991e-19	0.56856	ethosuximide
CACNA1I	5.9991e-19	0.56856	flunarizine
CACNA1I	5.9991e-19	0.56856	gabapentin
CACNA1I	5.9991e-19	0.56856	gabapentin-enacarbil
CACNA1I	5.9991e-19	0.56856	methsuximide
CACNA1I	5.9991e-19	0.56856	paramethadione
CACNA1I	5.9991e-19	0.56856	phensuximide
CACNA1I	5.9991e-19	0.56856	pimozide
CACNA1I	5.9991e-19	0.56856	pregabalin
CACNA1I	5.9991e-19	0.56856	spironolactone
CACNA1I	5.9991e-19	0.56856	trimethadione
CACNA1I	5.9991e-19	0.56856	zonisamide
CACNA1S	9.1266e-06	0.78409	amlodipine
CACNA1S	9.1266e-06	0.78409	cleviprex
CACNA1S	9.1266e-06	0.78409	diltiazem
CACNA1S	9.1266e-06	0.78409	dronedarone
CACNA1S	9.1266e-06	0.78409	felodipine
CACNA1S	9.1266e-06	0.78409	gabapentin
CACNA1S	9.1266e-06	0.78409	gabapentin-enacarbil
CACNA1S	9.1266e-06	0.78409	isradipine
CACNA1S	9.1266e-06	0.78409	nifedipine
CACNA1S	9.1266e-06	0.78409	nimodipine
CACNA1S	9.1266e-06	0.78409	nisoldipine
CACNA1S	9.1266e-06	0.78409	nitrendipine
CACNA1S	9.1266e-06	0.78409	pregabalin
CACNA1S	9.1266e-06	0.78409	spironolactone
CACNB2	1.4671e-17	0.95348	amlodipine
CACNB2	1.4671e-17	0.95348	dronedarone
CACNB2	1.4671e-17	0.95348	felodipine
CACNB2	1.4671e-17	0.95348	gabapentin
CACNB2	1.4671e-17	0.95348	gabapentin-enacarbil
CACNB2	1.4671e-17	0.95348	isradipine
CACNB2	1.4671e-17	0.95348	nicardipine
CACNB2	1.4671e-17	0.95348	nifedipine
CACNB2	1.4671e-17	0.95348	nimodipine
CACNB2	1.4671e-17	0.95348	nisoldipine
CACNB2	1.4671e-17	0.95348	nitrendipine
CACNB2	1.4671e-17	0.95348	pregabalin
CACNB2	1.4671e-17	0.95348	spironolactone
CACNG3	7.9954e-07	0.35816	gabapentin
CACNG3	7.9954e-07	0.35816	gabapentin-enacarbil
CACNG3	7.9954e-07	0.35816	pregabalin
CATSPER2	2.4426e-06	0.77037	alprostadil
CATSPER2	2.4426e-06	0.77037	progesterone
CHRM4	3.5768e-16	0.61324	aceclidine
CHRM4	3.5768e-16	0.61324	acetylcholine
CHRM4	3.5768e-16	0.61324	aclidinium
CHRM4	3.5768e-16	0.61324	alcuronium
CHRM4	3.5768e-16	0.61324	amitriptyline
CHRM4	3.5768e-16	0.61324	amoxapine
CHRM4	3.5768e-16	0.61324	aripiprazole
CHRM4	3.5768e-16	0.61324	atropine
CHRM4	3.5768e-16	0.61324	bethanechol
CHRM4	3.5768e-16	0.61324	biperiden
CHRM4	3.5768e-16	0.61324	brompheniramine
CHRM4	3.5768e-16	0.61324	carbachol
CHRM4	3.5768e-16	0.61324	chlorprothixene
CHRM4	3.5768e-16	0.61324	clozapine
CHRM4	3.5768e-16	0.61324	darifenacin
CHRM4	3.5768e-16	0.61324	desipramine
CHRM4	3.5768e-16	0.61324	diphenidol
CHRM4	3.5768e-16	0.61324	dosulepin
CHRM4	3.5768e-16	0.61324	doxepin
CHRM4	3.5768e-16	0.61324	fesoterodine
CHRM4	3.5768e-16	0.61324	glycopyrrolate
CHRM4	3.5768e-16	0.61324	homatropine-methylbromide
CHRM4	3.5768e-16	0.61324	hyoscyamine
CHRM4	3.5768e-16	0.61324	imipramine
CHRM4	3.5768e-16	0.61324	ipratropium
CHRM4	3.5768e-16	0.61324	isopropamide-iodide
CHRM4	3.5768e-16	0.61324	levomepromazine
CHRM4	3.5768e-16	0.61324	loxapine
CHRM4	3.5768e-16	0.61324	maprotiline
CHRM4	3.5768e-16	0.61324	methacholine
CHRM4	3.5768e-16	0.61324	metixene
CHRM4	3.5768e-16	0.61324	nicardipine
CHRM4	3.5768e-16	0.61324	nortriptyline
CHRM4	3.5768e-16	0.61324	olanzapine
CHRM4	3.5768e-16	0.61324	paroxetine
CHRM4	3.5768e-16	0.61324	pilocarpine
CHRM4	3.5768e-16	0.61324	pirenzepine
CHRM4	3.5768e-16	0.61324	procyclidine
CHRM4	3.5768e-16	0.61324	promazine
CHRM4	3.5768e-16	0.61324	promethazine
CHRM4	3.5768e-16	0.61324	propantheline
CHRM4	3.5768e-16	0.61324	quetiapine
CHRM4	3.5768e-16	0.61324	solifenacin-succinate
CHRM4	3.5768e-16	0.61324	tolterodine
CHRM4	3.5768e-16	0.61324	trepibutone
CHRM4	3.5768e-16	0.61324	trihexyphenidyl
CHRM4	3.5768e-16	0.61324	trimipramine
CHRM4	3.5768e-16	0.61324	tropicamide
CHRM4	3.5768e-16	0.61324	valethamate
CHRM4	3.5768e-16	0.61324	vinburnine
CHRM4	3.5768e-16	0.61324	ziprasidone
CHRNA2	1.1514e-07	0.74258	acetylcholine
CHRNA2	1.1514e-07	0.74258	atracurium
CHRNA2	1.1514e-07	0.74258	biperiden
CHRNA2	1.1514e-07	0.74258	carbachol
CHRNA2	1.1514e-07	0.74258	cisatracurium
CHRNA2	1.1514e-07	0.74258	cytisine
CHRNA2	1.1514e-07	0.74258	decamethonium
CHRNA2	1.1514e-07	0.74258	dextromethorphan
CHRNA2	1.1514e-07	0.74258	galantamine
CHRNA2	1.1514e-07	0.74258	gallamine-triethiodide
CHRNA2	1.1514e-07	0.74258	levallorphan
CHRNA2	1.1514e-07	0.74258	mecamylamine
CHRNA2	1.1514e-07	0.74258	metocurine
CHRNA2	1.1514e-07	0.74258	mivacurium
CHRNA2	1.1514e-07	0.74258	nicotine
CHRNA2	1.1514e-07	0.74258	pancuronium
CHRNA2	1.1514e-07	0.74258	pipecuronium
CHRNA2	1.1514e-07	0.74258	procaine
CHRNA2	1.1514e-07	0.74258	rocuronium
CHRNA2	1.1514e-07	0.74258	tubocurarine
CHRNA2	1.1514e-07	0.74258	vecuronium
CHRNA3	7.2354e-13	0.86329	bupropion
CHRNA3	7.2354e-13	0.86329	cytisine
CHRNA3	7.2354e-13	0.86329	dextromethorphan
CHRNA3	7.2354e-13	0.86329	galantamine
CHRNA3	7.2354e-13	0.86329	mecamylamine
CHRNA3	7.2354e-13	0.86329	nicotine
CHRNA3	7.2354e-13	0.86329	pentolinium
CHRNA3	7.2354e-13	0.86329	varenicline
CHRNA5	1.0911e-11	0.82136	galantamine
CHRNA5	1.0911e-11	0.82136	nicotine
CHRNB4	1.16e-10	0.78147	cytisine
CHRNB4	1.16e-10	0.78147	dextromethorphan
CHRNB4	1.16e-10	0.78147	galantamine
CHRNB4	1.16e-10	0.78147	nicotine
CHRNB4	1.16e-10	0.78147	pentolinium
CKB	1.1698e-11	0.93992	creatine
CKMT1A	1.2773e-05	0.90062	creatine
CLCN3	7.0346e-08	0.0070683	phloretin
COX8A	1.2434e-05	0.58181	cholic-acid
CREB1	1.558e-06	0.065595	adenosine-phosphate
CREB1	1.558e-06	0.065595	naloxone
CYP17A1	1.5042e-18	0.7426	abiraterone
CYP17A1	1.5042e-18	0.7426	abiraterone-acetate
CYP17A1	1.5042e-18	0.7426	isoconazole
CYP17A1	1.5042e-18	0.7426	pregnenolone
CYP17A1	1.5042e-18	0.7426	progesterone
CYP21A2	2.2417e-26		ketoconazole
CYP2D6	4.2997e-12	0.57308	cyclophosphamide
CYP2D6	4.2997e-12	0.57308	nelfinavir
CYP2D6	4.2997e-12	0.57308	nevirapine
CYP2D6	4.2997e-12	0.57308	paliperidone
CYP2D6	4.2997e-12	0.57308	ritonavir
CYP2D6	4.2997e-12	0.57308	sulfanilamide
CYP2D6	4.2997e-12	0.57308	telithromycin
CYP2D6	4.2997e-12	0.57308	tolperisone
DARS2	3.7031e-07	0.92075	L-Aspartic-Acid
DDAH2	3.6377e-33		L-Citrulline
DDR1	3.3008e-34		imatinib
DPP4	4.5044e-06	0.85564	atorvastatin
DPP4	4.5044e-06	0.85564	omarigliptin
DPP4	4.5044e-06	0.85564	sitagliptin
DPP4	4.5044e-06	0.85564	teneligliptin
DPYD	5.0509e-25	0.52672	5-fluorouracil
DPYD	5.0509e-25	0.52672	gimeracil
DPYD	5.0509e-25	0.52672	riboflavin-5-phosphate-sodium
DPYD	5.0509e-25	0.52672	uracil
DRD2	1.0149e-12	0.68667	acepromazine
DRD2	1.0149e-12	0.68667	acetophenazine
DRD2	1.0149e-12	0.68667	alizapride
DRD2	1.0149e-12	0.68667	amantadine
DRD2	1.0149e-12	0.68667	amisulpride
DRD2	1.0149e-12	0.68667	amoxapine
DRD2	1.0149e-12	0.68667	aniracetam
DRD2	1.0149e-12	0.68667	aripiprazole
DRD2	1.0149e-12	0.68667	asenapine
DRD2	1.0149e-12	0.68667	azaperone
DRD2	1.0149e-12	0.68667	benperidol
DRD2	1.0149e-12	0.68667	blonanserin
DRD2	1.0149e-12	0.68667	brexpiprazole
DRD2	1.0149e-12	0.68667	bromocriptine
DRD2	1.0149e-12	0.68667	bromopride
DRD2	1.0149e-12	0.68667	bromperidol
DRD2	1.0149e-12	0.68667	buspirone
DRD2	1.0149e-12	0.68667	cabergoline
DRD2	1.0149e-12	0.68667	cariprazine
DRD2	1.0149e-12	0.68667	chlorpromazine
DRD2	1.0149e-12	0.68667	chlorprothixene
DRD2	1.0149e-12	0.68667	clebopride
DRD2	1.0149e-12	0.68667	clorotepine
DRD2	1.0149e-12	0.68667	clozapine
DRD2	1.0149e-12	0.68667	desipramine
DRD2	1.0149e-12	0.68667	dihydroergocristine
DRD2	1.0149e-12	0.68667	dihydroergotamine
DRD2	1.0149e-12	0.68667	domperidone
DRD2	1.0149e-12	0.68667	dopamine
DRD2	1.0149e-12	0.68667	doxepin
DRD2	1.0149e-12	0.68667	droperidol
DRD2	1.0149e-12	0.68667	ergotamine
DRD2	1.0149e-12	0.68667	flupentixol
DRD2	1.0149e-12	0.68667	fluphenazine
DRD2	1.0149e-12	0.68667	fluphenazine-decanoate
DRD2	1.0149e-12	0.68667	fluspirilene
DRD2	1.0149e-12	0.68667	haloperidol
DRD2	1.0149e-12	0.68667	haloperidol-decanoate
DRD2	1.0149e-12	0.68667	iloperidone
DRD2	1.0149e-12	0.68667	imipramine
DRD2	1.0149e-12	0.68667	itopride
DRD2	1.0149e-12	0.68667	levodopa
DRD2	1.0149e-12	0.68667	levomepromazine
DRD2	1.0149e-12	0.68667	levosulpiride
DRD2	1.0149e-12	0.68667	lisuride
DRD2	1.0149e-12	0.68667	loxapine
DRD2	1.0149e-12	0.68667	lurasidone
DRD2	1.0149e-12	0.68667	maprotiline
DRD2	1.0149e-12	0.68667	melperone
DRD2	1.0149e-12	0.68667	memantine
DRD2	1.0149e-12	0.68667	mesoridazine
DRD2	1.0149e-12	0.68667	metoclopramide
DRD2	1.0149e-12	0.68667	mianserin
DRD2	1.0149e-12	0.68667	mirtazapine
DRD2	1.0149e-12	0.68667	molindone
DRD2	1.0149e-12	0.68667	nemonapride
DRD2	1.0149e-12	0.68667	nortriptyline
DRD2	1.0149e-12	0.68667	olanzapine
DRD2	1.0149e-12	0.68667	paliperidone
DRD2	1.0149e-12	0.68667	perospirone
DRD2	1.0149e-12	0.68667	perphenazine
DRD2	1.0149e-12	0.68667	pimavanserin
DRD2	1.0149e-12	0.68667	pimozide
DRD2	1.0149e-12	0.68667	pipamperone
DRD2	1.0149e-12	0.68667	pipotiazine-palmitate
DRD2	1.0149e-12	0.68667	piribedil
DRD2	1.0149e-12	0.68667	pramipexole
DRD2	1.0149e-12	0.68667	prochlorperazine
DRD2	1.0149e-12	0.68667	promazine
DRD2	1.0149e-12	0.68667	promethazine
DRD2	1.0149e-12	0.68667	quetiapine
DRD2	1.0149e-12	0.68667	quinagolide
DRD2	1.0149e-12	0.68667	r(-)-apomorphine
DRD2	1.0149e-12	0.68667	raclopride
DRD2	1.0149e-12	0.68667	risperidone
DRD2	1.0149e-12	0.68667	ropinirole
DRD2	1.0149e-12	0.68667	rotigotine
DRD2	1.0149e-12	0.68667	rotundine
DRD2	1.0149e-12	0.68667	spiperone
DRD2	1.0149e-12	0.68667	talipexole
DRD2	1.0149e-12	0.68667	terguride
DRD2	1.0149e-12	0.68667	tetrabenazine
DRD2	1.0149e-12	0.68667	thiethylperazine
DRD2	1.0149e-12	0.68667	thioproperazine
DRD2	1.0149e-12	0.68667	thiothixene
DRD2	1.0149e-12	0.68667	tiapride
DRD2	1.0149e-12	0.68667	trifluoperazine
DRD2	1.0149e-12	0.68667	triflupromazine
DRD2	1.0149e-12	0.68667	trimethobenzamide
DRD2	1.0149e-12	0.68667	trimipramine
DRD2	1.0149e-12	0.68667	yohimbine
DRD2	1.0149e-12	0.68667	ziprasidone
DRD2	1.0149e-12	0.68667	zotepine
DRD2	1.0149e-12	0.68667	zuclopenthixol
EFTUD1	6.0757e-08	0.91998	deoxycholic-acid
EP300	1.5962e-11	0.32111	curcumin
ERBB4	2.0471e-10	0.2393	afatinib
ERBB4	2.0471e-10	0.2393	vandetanib
F2	6.9189e-11	0.18004	argatroban
F2	6.9189e-11	0.18004	bivalirudin
F2	6.9189e-11	0.18004	dabigatran
F2	6.9189e-11	0.18004	dabigatran-etexilate
F2	6.9189e-11	0.18004	menadione
F2	6.9189e-11	0.18004	suramin
FGFR1	6.1214e-11	0.21425	nintedanib
FGFR1	6.1214e-11	0.21425	pazopanib
FGFR1	6.1214e-11	0.21425	regorafenib
FGFR1	6.1214e-11	0.21425	sorafenib
FGFR1	6.1214e-11	0.21425	sunitinib
FURIN	1.2834e-14	0.68771	pirfenidone
GABBR1	4.4901e-26		abamectin
GABBR1	4.4901e-26		alfaxalone
GABBR1	4.4901e-26		baclofen
GABBR1	4.4901e-26		fenigam
GABBR1	4.4901e-26		vigabatrin
GABBR2	2.4068e-10	0.24731	abamectin
GABBR2	2.4068e-10	0.24731	baclofen
GABBR2	2.4068e-10	0.24731	fenigam
GRIA1	1.5714e-05	0.11441	aniracetam
GRIA1	1.5714e-05	0.11441	cyclothiazide
GRIA1	1.5714e-05	0.11441	enflurane
GRIA1	1.5714e-05	0.11441	evans-blue
GRIA1	1.5714e-05	0.11441	isoflurane
GRIA1	1.5714e-05	0.11441	L-glutamic-acid
GRIA1	1.5714e-05	0.11441	methoxyflurane
GRIA1	1.5714e-05	0.11441	piracetam
GRIA1	1.5714e-05	0.11441	sevoflurane
GRIA1	1.5714e-05	0.11441	topiramate
GRIN2A	2.9174e-07	0.5617	acamprosate
GRIN2A	2.9174e-07	0.5617	acetylcysteine
GRIN2A	2.9174e-07	0.5617	amantadine
GRIN2A	2.9174e-07	0.5617	atomoxetine
GRIN2A	2.9174e-07	0.5617	D-Serine
GRIN2A	2.9174e-07	0.5617	dehydroepiandrosterone
GRIN2A	2.9174e-07	0.5617	felbamate
GRIN2A	2.9174e-07	0.5617	gabapentin
GRIN2A	2.9174e-07	0.5617	halothane
GRIN2A	2.9174e-07	0.5617	L-Aspartic-Acid
GRIN2A	2.9174e-07	0.5617	L-glutamic-acid
GRIN2A	2.9174e-07	0.5617	memantine
GRIN2A	2.9174e-07	0.5617	milnacipran
GRM3	2.4789e-13	0.56773	L-glutamic-acid
GRM3	2.4789e-13	0.56773	spaglumic-acid
HAPLN4	1.7179e-10	0.61897	hyaluronic-acid
HCN1	1.062e-11	0.7965	ivabradine
HCN4	4.2074e-06	0.25283	ivabradine
HSPA1A	8.9218e-24		bicyclol
HTR5A	2.2722e-06	0.69064	asenapine
HTR5A	2.2722e-06	0.69064	clozapine
HTR5A	2.2722e-06	0.69064	dihydroergocristine
HTR5A	2.2722e-06	0.69064	ergotamine
HTR5A	2.2722e-06	0.69064	ketanserin
HTR5A	2.2722e-06	0.69064	loxapine
HTR5A	2.2722e-06	0.69064	metergoline
HTR5A	2.2722e-06	0.69064	methysergide
HTR5A	2.2722e-06	0.69064	olanzapine
HTR5A	2.2722e-06	0.69064	r(-)-apomorphine
HTR5A	2.2722e-06	0.69064	serotonin
HTR5A	2.2722e-06	0.69064	sumatriptan
HTR5A	2.2722e-06	0.69064	vortioxetine
HTR5A	2.2722e-06	0.69064	yohimbine
ITPR3	3.0762e-10	0.64066	caffeine
KAT5	8.6494e-06	0.19289	coenzyme-a
KCNB1	2.0082e-09	0.28596	dalfampridine
KCND3	1.2709e-07	0.9232	amitriptyline
KCND3	1.2709e-07	0.9232	dalfampridine
KCND3	1.2709e-07	0.9232	disopyramide
KCND3	1.2709e-07	0.9232	imipramine
KCNG1	5.2213e-06	0.79087	dalfampridine
KCNG2	4.561e-08	0.099749	dalfampridine
KCNJ11	1.5539e-05	0.81915	acetohexamide
KCNJ11	1.5539e-05	0.81915	chlorpropamide
KCNJ11	1.5539e-05	0.81915	diazoxide
KCNJ11	1.5539e-05	0.81915	glimepiride
KCNJ11	1.5539e-05	0.81915	glipizide
KCNJ11	1.5539e-05	0.81915	glyburide
KCNJ11	1.5539e-05	0.81915	ibutilide
KCNJ11	1.5539e-05	0.81915	minoxidil
KCNJ11	1.5539e-05	0.81915	nateglinide
KCNJ11	1.5539e-05	0.81915	nicorandil
KCNJ11	1.5539e-05	0.81915	repaglinide
KCNJ11	1.5539e-05	0.81915	thiamylal
KCNJ11	1.5539e-05	0.81915	tolazamide
KCNJ11	1.5539e-05	0.81915	tolbutamide
KCNJ11	1.5539e-05	0.81915	yohimbine
KCNJ13	1.4485e-14	0.00015838	dalfampridine
KCNN3	1.0553e-08	0.039467	dequalinium
KCNN3	1.0553e-08	0.039467	miconazole
KCNN3	1.0553e-08	0.039467	procaine
KCNN3	1.0553e-08	0.039467	tubocurarine
KCNQ5	2.1703e-05	0.6409	dalfampridine
KCNQ5	2.1703e-05	0.6409	pyrithione-zinc
KCNQ5	2.1703e-05	0.6409	retigabine
L3HYPDH	2.4679e-06	0.29702	L-proline
LGSN	1.1269e-05	0.40114	L-glutamic-acid
MAP1A	2.7186e-07	0.48424	estramustine
MAP1A	2.7186e-07	0.48424	estramustine-phosphate
MAPK3	1.2834e-08	0.54671	arsenic-trioxide
MAPK3	1.2834e-08	0.54671	sulindac
MPL	2.7654e-05	0.97103	avatrombopag
MPL	2.7654e-05	0.97103	eltrombopag
NCAN	1.639e-07	0.23292	hyaluronic-acid
NEU1	4.7295e-24		oseltamivir-phosphate
NOS1	3.8482e-07	0.96169	bismuth-subgallate
NOS1	3.8482e-07	0.96169	L-Citrulline
NOS1	3.8482e-07	0.96169	riboflavin-5-phosphate-sodium
NPC1L1	1.8276e-08	0.89774	ezetimibe
NT5C2	2.5635e-21	0.6293	ribavirin
OAZ1	4.8933e-07	0.037369	ornithine
OGDH	3.9942e-06	0.94956	valproic-acid
OGFOD2	3.3675e-14	0.19153	ascorbic-acid
OPRD1	5.4484e-06	0.51674	alvimopan
OPRD1	5.4484e-06	0.51674	amitriptyline
OPRD1	5.4484e-06	0.51674	butorphanol-(+)-tartrate
OPRD1	5.4484e-06	0.51674	dextromethorphan
OPRD1	5.4484e-06	0.51674	eluxadoline
OPRD1	5.4484e-06	0.51674	levopropoxyphene
OPRD1	5.4484e-06	0.51674	loperamide
OPRD1	5.4484e-06	0.51674	methylnaltrexone
OPRD1	5.4484e-06	0.51674	nalbuphine
OPRD1	5.4484e-06	0.51674	nalmefene
OPRD1	5.4484e-06	0.51674	naloxone
OPRD1	5.4484e-06	0.51674	naltrexone
OPRD1	5.4484e-06	0.51674	somatostatin
OPRD1	5.4484e-06	0.51674	sufentanil
OPRD1	5.4484e-06	0.51674	tapentadol
OPRD1	5.4484e-06	0.51674	tianeptine
OPRD1	5.4484e-06	0.51674	tramadol
OPRD1	5.4484e-06	0.51674	trimebutine
PAH	1.4764e-06	0.27125	droxidopa
PAH	1.4764e-06	0.27125	epinephrine
PAH	1.4764e-06	0.27125	norepinephrine
PAH	1.4764e-06	0.27125	sapropterin
PCCB	2.5389e-13	0.60351	biotin
PDE4B	5.0873e-09	0.12407	adenosine-phosphate
PDE4B	5.0873e-09	0.12407	aminophylline
PDE4B	5.0873e-09	0.12407	amlexanox
PDE4B	5.0873e-09	0.12407	amrinone
PDE4B	5.0873e-09	0.12407	apremilast
PDE4B	5.0873e-09	0.12407	caffeine
PDE4B	5.0873e-09	0.12407	dipyridamole
PDE4B	5.0873e-09	0.12407	doxofylline
PDE4B	5.0873e-09	0.12407	dyphylline
PDE4B	5.0873e-09	0.12407	ibudilast
PDE4B	5.0873e-09	0.12407	ketotifen
PDE4B	5.0873e-09	0.12407	oxtriphylline
PDE4B	5.0873e-09	0.12407	papaverine
PDE4B	5.0873e-09	0.12407	pentoxifylline
PDE4B	5.0873e-09	0.12407	roflumilast
PDE4B	5.0873e-09	0.12407	theobromine
PLCL1	1.0797e-12	0.12431	mepacrine
POMC	4.8096e-06	0.61415	loperamide
PRKCB	1.005e-07	0.25418	ingenol-mebutate
PRKCB	1.005e-07	0.25418	tamoxifen
PRKCD	1.7824e-08	0.42384	ingenol-mebutate
PRKCD	1.7824e-08	0.42384	tamoxifen
PSMA4	1.0084e-10	0.77344	bortezomib
PSMA4	1.0084e-10	0.77344	carfilzomib
PSMB10	1.4836e-07	0.39295	bortezomib
PSMB10	1.4836e-07	0.39295	carfilzomib
PSMB8	8.164e-17		bortezomib
PSMB8	8.164e-17		carfilzomib
PSMB9	2.5035e-20		bortezomib
PSMB9	2.5035e-20		carfilzomib
PTGIS	1.9412e-09	0.74708	epoprostenol
PTK2B	1.2488e-07	0.73506	leflunomide
RELA	8.5787e-06	0.39471	acetylcysteine
RELA	8.5787e-06	0.39471	bortezomib
RLBP1	2.5024e-05	0.66695	retinol
RXRB	3.2919e-08		acitretin
RXRB	3.2919e-08		adapalene
RXRB	3.2919e-08		bexarotene
RXRB	3.2919e-08		retinol
RXRB	3.2919e-08		tretinoin
SCN5A	1.0697e-05	0.31998	ajmaline
SCN5A	1.0697e-05	0.31998	aprindine
SCN5A	1.0697e-05	0.31998	benproperine
SCN5A	1.0697e-05	0.31998	benzonatate
SCN5A	1.0697e-05	0.31998	carbamazepine
SCN5A	1.0697e-05	0.31998	cinchocaine
SCN5A	1.0697e-05	0.31998	disopyramide
SCN5A	1.0697e-05	0.31998	dyclonine
SCN5A	1.0697e-05	0.31998	eslicarbazepine-acetate
SCN5A	1.0697e-05	0.31998	ethotoin
SCN5A	1.0697e-05	0.31998	flecainide
SCN5A	1.0697e-05	0.31998	fosphenytoin
SCN5A	1.0697e-05	0.31998	hexylcaine
SCN5A	1.0697e-05	0.31998	lacosamide
SCN5A	1.0697e-05	0.31998	lamotrigine
SCN5A	1.0697e-05	0.31998	lidocaine
SCN5A	1.0697e-05	0.31998	lomerizine
SCN5A	1.0697e-05	0.31998	mephenytoin
SCN5A	1.0697e-05	0.31998	mexiletine
SCN5A	1.0697e-05	0.31998	moracizine
SCN5A	1.0697e-05	0.31998	oxcarbazepine
SCN5A	1.0697e-05	0.31998	phenacemide
SCN5A	1.0697e-05	0.31998	phenytoin
SCN5A	1.0697e-05	0.31998	pilsicainide
SCN5A	1.0697e-05	0.31998	prilocaine
SCN5A	1.0697e-05	0.31998	primidone
SCN5A	1.0697e-05	0.31998	procainamide
SCN5A	1.0697e-05	0.31998	propafenone
SCN5A	1.0697e-05	0.31998	proxymetacaine
SCN5A	1.0697e-05	0.31998	quinidine
SCN5A	1.0697e-05	0.31998	ranolazine
SCN5A	1.0697e-05	0.31998	riluzole
SCN5A	1.0697e-05	0.31998	rufinamide
SCN5A	1.0697e-05	0.31998	tetracaine
SCN5A	1.0697e-05	0.31998	tocainide
SCN5A	1.0697e-05	0.31998	topiramate
SCN5A	1.0697e-05	0.31998	valproic-acid
SCN5A	1.0697e-05	0.31998	zonisamide
SHMT2	2.1985e-07	0.38201	tetrahydrofolic-acid
SLC12A4	2.2876e-07	0.48959	bumetanide
SLC2A2	7.8788e-06	2.6015e-05	streptozotocin
SLC32A1	1.8535e-14	0.60108	vigabatrin
SLC47A1	3.5991e-05	0.38167	erythromycin-estolate
SLC47A1	3.5991e-05	0.38167	erythromycin-ethylsuccinate
SLC47A1	3.5991e-05	0.38167	pyrimethamine
SLC8A1	9.8754e-07	0.27148	icosapent
THRB	2.5776e-10	0.9726	levothyroxine
THRB	2.5776e-10	0.9726	liothyronine
THRB	2.5776e-10	0.9726	tiratricol
TLR9	1.7552e-07	0.051236	chloroquine
TLR9	1.7552e-07	0.051236	hydroxychloroquine
TNF	4.759e-23		amrinone
TNF	4.759e-23		chloroquine
TNF	4.759e-23		clenbuterol
TNF	4.759e-23		epinephrine
TNF	4.759e-23		glucosamine
TNF	4.759e-23		lenalidomide
TNF	4.759e-23		pentoxifylline
TNF	4.759e-23		pirfenidone
TNF	4.759e-23		pomalidomide
TNF	4.759e-23		pranlukast
TNF	4.759e-23		thalidomide
TOP1	2.813e-05	0.38317	aclarubicin
TOP1	2.813e-05	0.38317	irinotecan
TOP1	2.813e-05	0.38317	SN-38
TOP1	2.813e-05	0.38317	sodium-stibogluconate
TOP1	2.813e-05	0.38317	topotecan
TUBB	6.2663e-20		albendazole
TUBB	6.2663e-20		cabazitaxel
TUBB	6.2663e-20		carbendazim
TUBB	6.2663e-20		colchicine
TUBB	6.2663e-20		docetaxel
TUBB	6.2663e-20		fenbendazole
TUBB	6.2663e-20		flubendazole
TUBB	6.2663e-20		ixabepilone
TUBB	6.2663e-20		mebendazole
TUBB	6.2663e-20		oxibendazole
TUBB	6.2663e-20		paclitaxel
TUBB	6.2663e-20		podophyllotoxin
TUBB	6.2663e-20		vinblastine
TUBB	6.2663e-20		vincristine
TUBB	6.2663e-20		vindesine
TUBB	6.2663e-20		vinorelbine

## Sheet: panel C
Supplementary Dataset 1: Detailed SNP association results of the 104 identified genes from filtering step 1
Gene Symbol	SNP	rsID	Location	A1	A2	Scz OR	Scz SE	Scz P	WM Beta	WM SE	WM T	WM P
ABCC8	11:17404500:A:G	rs11828705	35-10kb	A	G	0.99069	0.01973	0.6354	-0.0003754	0.00337894	-0.1111	0.9116
ABCC8	11:17404652:A:G	rs10766393	35-10kb	G	A	0.96235	0.010377	0.000217	0.0002759	0.00191331	0.1442	0.8853
ABCC8	11:17404839:A:G	rs10734252	35-10kb	G	A	0.96841	0.0097861	0.001	-0.001638	0.00175206	-0.9349	0.3499
ABCC8	11:17404846:A:C	rs74728365	35-10kb	A	C	0.99402	0.020067	0.7649	0.0002987	0.00326948	0.09136	0.9272
ABCC8	11:17405208:C:T	rs1557763	35-10kb	T	C	0.90141	0.037927	0.0062	-0.00338	0.00579959	-0.5828	0.5601
ABCC8	11:17405333:C:T	rs10832785	35-10kb	C	T	0.96451	0.0098773	0.000254	0.0001796	0.00177998	0.1009	0.9196
ABCC8	11:17405347:A:C	rs1002227	35-10kb	C	A	0.96273	0.010303	0.000227	0.0002712	0.00190717	0.1422	0.887
ABCC8	11:17405442:A:G	rs11604345	35-10kb	G	A	1.0074	0.012325	0.5476	-0.00269	0.00216935	-1.24	0.2152
ABCC8	11:17405617:C:T	rs1002226	35-10kb	C	T	0.96932	0.0097676	0.0014	-0.001351	0.00174593	-0.7738	0.4391
ABCC8	11:17405842:A:ACT	rs5789984	35-10kb	A	ACT	1.03593	0.0099	0.000338
ABCC8	11:17405950:C:G	rs2214295	35-10kb	G	C	0.96555	0.0098036	0.000348	0.0009849	0.00175844	0.5601	0.5754
ABCC8	11:17406051:C:T	rs4757512	35-10kb	T	C	1.0052	0.011059	0.6384	-0.002219	0.00192957	-1.15	0.2502
ABCC8	11:17406588:A:G	rs10766394	35-10kb	A	G	0.96382	0.0098036	0.000171	0.0008431	0.00176086	0.4788	0.6321
ABCC8	11:17406592:T:TG	rs141414719	35-10kb	T	TG	0.998801	0.0217	0.9553
ABCC8	11:17406607:C:G	rs10734253	35-10kb	C	G	0.96381	0.0095823	0.00012	0.0008735	0.00169283	0.516	0.6059
ABCC8	11:17406632:C:T	rs10766395	35-10kb	T	C	0.96484	0.0098036	0.000261	0.001493	0.00175379	0.8513	0.3947
ABCC8	11:17406653:A:G	rs72865072	35-10kb	G	A	1.0222	0.024027	0.3608	0.0001952	0.0039853	0.04898	0.9609
ABCC8	11:17408025:A:G	rs2285676	35-10kb	A	G	0.96353	0.0098036	0.000151	0.000805	0.0017611	0.4571	0.6476
ABCC8	11:17408251:A:G	rs5210	35-10kb	G	A	0.96343	0.0098036	0.000145	0.000805	0.0017611	0.4571	0.6476
ABCC8	11:17408404:C:T	rs5213	35-10kb	C	T	0.96795	0.0099709	0.0011	-0.0009165	0.00177307	-0.5169	0.6052
ABCC8	11:17408496:C:T	rs8175351	35-10kb	C	T	1.0171	0.039272	0.6652	0.0007578	0.00616098	0.123	0.9021
ABCC8	11:17408630:C:T	rs5215	35-10kb	C	T	0.96733	0.0098786	0.000774	-0.0008731	0.00175603	-0.4972	0.6191
ABCC8	11:17408831:C:G	rs1800467	35-10kb	G	C	1.0278	0.025014	0.2731	0.00826	0.00382939	2.157	0.03105
ABCC8	11:17408838:C:G	rs5216	35-10kb	G	C	1.0011	0.036768	0.976	-0.001646	0.00559483	-0.2942	0.7686
ABCC8	11:17409069:A:G	rs5218	35-10kb	G	A	0.96304	0.010265	0.000244	0.0007688	0.00188755	0.4073	0.6838
ABCC8	11:17409572:C:T	rs5219	35-10kb	T	C	0.96769	0.0098786	0.000886	-0.0008422	0.00175568	-0.4797	0.6315
ABCC8	11:17410283:C:T	rs5222	35-10kb	C	T	0.96328	0.0098036	0.000136	0.0007516	0.00176184	0.4266	0.6697
ABCC8	11:17411020:C:T	rs35271178	35-10kb	C	T	0.96983	0.0097299	0.0016	-0.0009817	0.0017247	-0.5692	0.5693
ABCC8	11:17411163:A:G	rs886288	35-10kb	A	G	0.96342	0.0098036	0.000144	0.00133	0.00175092	0.7596	0.4475
ABCC8	11:17411821:C:T	rs2074314	35-10kb	C	T	0.96805	0.0098786	0.001	-0.0007978	0.00176622	-0.4517	0.6515
ABCC8	11:17412175:A:G	rs2074313	35-10kb	A	G	0.96054	0.010284	9.05e-05	0.001119	0.00188861	0.5925	0.5536
ABCC8	11:17412621:G:T	rs117047942	35-10kb	G	T	1.0328	0.042754	0.4507	-0.006001	0.00584323	-1.027	0.3047
ABCC8	11:17412717:G:T	rs11024273	35-10kb	G	T	0.95953	0.010303	6.09e-05	0.0009976	0.00188939	0.528	0.5975
ABCC8	11:17412764:A:G	rs77023203	35-10kb	G	A	0.96484	0.010038	0.000363	0.001135	0.00177039	0.6411	0.5215
ABCC8	11:17412765:A:C	rs75780827	35-10kb	C	A	0.96484	0.010038	0.000363
ABCC8	11:17412769:A:C	rs35762444	35-10kb	C	A	0.96352	0.0099892	0.000199	0.001135	0.00177039	0.6411	0.5215
ABCC8	11:17412960:A:G	rs7124355	35-10kb	A	G	0.96722	0.010211	0.0011	-5.813e-05	0.00181656	-0.032	0.9745
ABCC8	11:17413568:C:T	rs10766396	35-10kb	T	C	0.95959	0.010284	6.05e-05	0.0009976	0.00188939	0.528	0.5975
ABCC8	11:17413873:C:T	rs77208743	35-10kb	T	C	0.99345	0.020053	0.7432	0.000436	0.00326347	0.1336	0.8937
ABCC8	11:17413945:A:G	rs7112030	35-10kb	G	A	0.96328	0.0098036	0.000135	0.001122	0.00176526	0.6356	0.5251
ABCC8	11:17414013:A:G	rs7112138	35-10kb	G	A	0.96328	0.0098036	0.000135	0.001108	0.00176377	0.6282	0.5299
ABCC8	11:17414570:C:T	rs8192690	Intragenic	C	T	0.99646	0.020219	0.8608	0.0007808	0.00328481	0.2377	0.8121
ABCC8	11:17414715:C:T	rs1109591	Intragenic	T	C	1.0073	0.010299	0.4797	-0.001439	0.00180984	-0.7951	0.4266
ABCC8	11:17414757:C:T	rs41282912	Intragenic	C	T	0.95816	0.010727	6.77e-05	0.001022	0.00190104	0.5376	0.5909
ABCC8	11:17414777:A:AG	rs1799731	Intragenic	A	AG	1.04269	0.0104	5.685e-05
ABCC8	11:17415057:C:G	rs117727754	Intragenic	C	G	0.97775	0.049377	0.6486
ABCC8	11:17415143:A:C	rs17846719	Intragenic	A	C	1.0103	0.01869	0.5841	0.003901	0.0031233	1.249	0.2116
ABCC8	11:17415190:C:G	rs4148646	Intragenic	C	G	0.96883	0.0098786	0.0013	-0.00032	0.00176796	-0.181	0.8564
ABCC8	11:17416097:A:G	rs118117634	Intragenic	G	A	0.95095	0.034574	0.1458	-0.001686	0.00591371	-0.2851	0.7756
ABCC8	11:17416125:A:G	rs17846770	Intragenic	G	A	1.0116	0.019665	0.5588	0.001808	0.00333272	0.5425	0.5875
ABCC8	11:17417337:C:T	rs8192691	Intragenic	C	T	1.0147	0.019113	0.4465	0.004164	0.00320554	1.299	0.1939
ABCC8	11:17417504:A:G	rs739689	Intragenic	A	G	1.0085	0.010299	0.4098	-0.001288	0.00181204	-0.7108	0.4773
ABCC8	11:17418023:A:G	rs757111	Intragenic	A	G	1.0123	0.019643	0.5322	0.001944	0.00333276	0.5833	0.5597
ABCC8	11:17418209:C:G	rs12288315	Intragenic	G	C	1.0339	0.016504	0.0433	-0.001507	0.00276058	-0.5459	0.5852
ABCC8	11:17418370:A:C	rs4148644	Intragenic	C	A	1.0091	0.012158	0.456	-0.002647	0.00215378	-1.229	0.2191
ABCC8	11:17418477:A:C	rs757110	Intragenic	C	A	0.96867	0.0098601	0.0012	-8.871e-05	0.0017696	-0.05013	0.96
ABCC8	11:17419074:A:G	rs17846764	Intragenic	G	A	1.0117	0.019643	0.5552	0.001505	0.00331644	0.4538	0.65
ABCC8	11:17419279:C:T	rs1799859	Intragenic	C	T	1.0114	0.011113	0.3094	-0.00148	0.00194379	-0.7614	0.4465
ABCC8	11:17419500:A:G	rs4148642	Intragenic	G	A	1.0109	0.01101	0.3249	-0.001581	0.00194896	-0.8112	0.4173
ABCC8	11:17419617:G:T	rs17846760	Intragenic	G	T	1.0114	0.019643	0.5636	0.001562	0.00331353	0.4714	0.6374
ABCC8	11:17420217:C:T	rs7927686	Intragenic	T	C	1.0099	0.018617	0.5972	0.004071	0.00310526	1.311	0.19
ABCC8	11:17420537:C:T	rs11024275	Intragenic	C	T	0.96187	0.010358	0.000174	0.0009247	0.00189643	0.4876	0.6258
ABCC8	11:17420544:A:G	rs7937774	Intragenic	G	A	1.0077	0.01844	0.6759	0.004466	0.00309066	1.445	0.1486
ABCC8	11:17420638:A:G	rs12292288	Intragenic	G	A	1.0075	0.01844	0.6863	0.004466	0.00309066	1.445	0.1486
ABCC8	11:17420733:G:T	rs56731620	Intragenic	T	G	1.0089	0.018492	0.6322	0.004466	0.00309066	1.445	0.1486
ABCC8	11:17421093:A:G	rs12293803	Intragenic	G	A	1.0094	0.01844	0.6115	0.004466	0.00309066	1.445	0.1486
ABCC8	11:17421432:C:T	rs11607550	Intragenic	C	T	0.99749	0.02671	0.9251	-0.003417	0.00431657	-0.7916	0.4287
ABCC8	11:17421473:A:G	rs4148641	Intragenic	G	A	1.0035	0.011438	0.7597	-0.0002933	0.00199524	-0.147	0.8831
ABCC8	11:17421620:C:G	rs56003324	Intragenic	G	C	1.0119	0.018967	0.5328	0.004646	0.00317133	1.465	0.1431
ABCC8	11:17421714:G:T	rs4148640	Intragenic	G	T	1.0068	0.010885	0.5363	-0.001289	0.00192964	-0.668	0.5042
ABCC8	11:17421790:A:G	rs2074312	Intragenic	G	A	0.96222	0.010303	0.000185	0.0008528	0.00189638	0.4497	0.6529
ABCC8	11:17421860:A:G	rs2074311	Intragenic	A	G	0.97157	0.0096561	0.0028	-0.0001857	0.00173551	-0.107	0.9148
ABCC8	11:17421886:C:T	rs2074310	Intragenic	T	C	0.96847	0.0099341	0.0013	2.376e-05	0.00177446	0.01339	0.9893
ABCC8	11:17422099:C:T	rs7935408	Intragenic	T	C	1.0068	0.010885	0.5339	-0.001114	0.00193101	-0.5769	0.5641
ABCC8	11:17422397:C:T	rs12422139	Intragenic	C	T	1.0139	0.018945	0.4665	0.004811	0.00318609	1.51	0.1311
ABCC8	11:17422419:A:G	rs7932833	Intragenic	A	G	1.0077	0.010885	0.4786	-0.001114	0.00193101	-0.5769	0.5641
ABCC8	11:17422619:C:T	rs4148639	Intragenic	T	C	1.0054	0.010279	0.5994	-0.0007018	0.0018083	-0.3881	0.698
ABCC8	11:17422955:A:C	rs4148638	Intragenic	C	A	0.9611	0.010303	0.000118	0.0008916	0.00189621	0.4702	0.6382
ABCC8	11:17423407:G:GT	rs5789987	Intragenic	G	GT	1.04071	0.0104	0.0001165
ABCC8	11:17423733:G:T	rs117948565	Intragenic	G	T	0.97092	0.029644	0.3195	0.0008421	0.00556209	0.1514	0.8797
ABCC8	11:17423826:G:T	rs72866820	Intragenic	T	G	1.0164	0.019716	0.4095	0.004435	0.00327065	1.356	0.175
ABCC8	11:17423920:G:T	rs113719324	Intragenic	G	T	1.0393	0.040261	0.3386
ABCC8	11:17424711:C:T	rs2067043	Intragenic	C	T	0.96232	0.010303	0.000193	0.0008567	0.00190082	0.4507	0.6523
ABCC8	11:17424926:A:T	rs78424215	Intragenic	A	T	1.0321	0.032364	0.3292	-0.001125	0.00477302	-0.2357	0.8136
ABCC8	11:17425451:C:T	rs78967077	Intragenic	T	C	1.0196	0.016675	0.2452	-0.000759	0.00267819	-0.2834	0.7769
ABCC8	11:17426996:G:T	rs200276273	Intragenic						0.001404	0.00752412	0.1866	0.852
ABCC8	11:17427336:C:G	rs2073583	Intragenic	G	C	0.97196	0.010726	0.008	-0.003863	0.00192764	-2.004	0.04514
ABCC8	11:17427363:C:T	rs4148636	Intragenic	C	T	1.0155	0.016405	0.3481	-0.001219	0.00281264	-0.4334	0.6647
ABCC8	11:17427557:C:T	rs739688	Intragenic	T	C	0.97242	0.0099315	0.0049	-0.002773	0.00177302	-1.564	0.1179
ABCC8	11:17427822:C:T	rs2077144	Intragenic	T	C	0.97479	0.010612	0.0161	-0.003881	0.00193277	-2.008	0.04478
ABCC8	11:17427862:A:G	rs2077655	Intragenic	G	A	1.0151	0.016313	0.3587	-0.001467	0.00280981	-0.5221	0.6017
ABCC8	11:17427901:C:G	rs2077654	Intragenic	C	G	1.0143	0.016405	0.3868	-0.001835	0.00282091	-0.6505	0.5154
ABCC8	11:17428163:A:G	rs113873225	Intragenic	G	A	1.0291	0.037065	0.4386	0.001442	0.00721	0.2	0.8415
ABCC8	11:17429358:A:G	rs1319447	Intragenic	G	A	0.96819	0.0098579	0.001	-0.002689	0.00177962	-1.511	0.1309
ABCC8	11:17429872:A:G	rs4148634	Intragenic	G	A	1.0368	0.016288	0.0266	5.592e-05	0.00290796	0.01923	0.9847
ABCC8	11:17429922:C:T	rs2106865	Intragenic	T	C	0.96857	0.0098579	0.0012	-0.002672	0.00178371	-1.498	0.1343
ABCC8	11:17430316:G:T	rs78483822	Intragenic	G	T	0.94305	0.039852	0.1412	-0.001412	0.00650691	-0.217	0.8282
ABCC8	11:17430386:G:T	rs118127827	Intragenic	T	G	0.94288	0.040312	0.1446	-0.002379	0.00653213	-0.3642	0.7157
ABCC8	11:17430648:C:T	rs10766397	Intragenic	C	T	0.96777	0.0098579	0.000888	-0.002672	0.00178371	-1.498	0.1343
ABCC8	11:17430723:C:T	rs11024279	Intragenic	C	T	1.0345	0.04248	0.4251	-0.00823	0.00697458	-1.18	0.2381
ABCC8	11:17430897:A:G	rs2237993	Intragenic	G	A	0.96828	0.0098579	0.0011	-0.002702	0.00178468	-1.514	0.13
ABCC8	11:17430933:A:G	rs2237992	Intragenic	A	G	0.97786	0.010598	0.0346	-0.002933	0.00194496	-1.508	0.1315
ABCC8	11:17431210:A:G	rs7947462	Intragenic	A	G	0.97977	0.010579	0.0533	-0.002933	0.00194496	-1.508	0.1315
ABCC8	11:17431361:A:G	rs7932122	Intragenic	G	A	1.0363	0.016268	0.0285	0.0004886	0.00290488	0.1682	0.8665
ABCC8	11:17431817:C:T	rs117434520	Intragenic						-0.005765	0.00836113	-0.6895	0.4905
ABCC8	11:17433088:A:C	rs7926934	Intragenic	A	C	1.0356	0.016215	0.0309	-0.0005689	0.00293247	-0.194	0.8462
ABCC8	11:17433291:G:T	rs7939973	Intragenic	G	T	1.0364	0.016215	0.0273	-0.0005689	0.00293247	-0.194	0.8462
ABCC8	11:17433564:C:G	rs4757516	Intragenic	G	C	0.97542	0.011005	0.0237
ABCC8	11:17433631:C:G	rs12280281	Intragenic	G	C	1.0354	0.016215	0.032	-0.0005689	0.00293247	-0.194	0.8462
ABCC8	11:17433737:C:T	rs12280242	Intragenic	C	T	1.0363	0.016215	0.0277	-0.0005689	0.00293247	-0.194	0.8462
ABCC8	11:17433862:A:G	rs10766398	Intragenic	A	G	0.97324	0.0097299	0.0053	-0.001836	0.00177391	-1.035	0.3007
ABCC8	11:17434020:T:TG	rs3214159	Intragenic	T	TG	1.0285	0.0097	0.003832
ABCC8	11:17434284:A:G	rs1805036	Intragenic	G	A	1.0363	0.016215	0.0279	-0.0005789	0.00293262	-0.1974	0.8435
ABCC8	11:17434603:C:T	rs2355017	Intragenic	C	T	0.98164	0.011152	0.0966	-0.002717	0.00202007	-1.345	0.1788
ABCC8	11:17435214:A:G	rs2074309	Intragenic	G	A	0.97215	0.0097299	0.0037	-0.001836	0.00177391	-1.035	0.3007
ABCC8	11:17435691:C:T	rs72866830	Intragenic	T	C	0.98153	0.04926	0.705	0.0001216	0.00756689	0.01607	0.9872
ABCC8	11:17435840:A:G	rs4148632	Intragenic	A	G	0.9971	0.013534	0.8303	-0.004735	0.00247776	-1.911	0.05613
ABCC8	11:17435936:A:G	rs4148631	Intragenic	G	A	0.98054	0.011152	0.0781	-0.002721	0.00202305	-1.345	0.1786
ABCC8	11:17435966:A:G	rs4148630	Intragenic	G	A	0.98095	0.011152	0.0846	-0.002721	0.00202305	-1.345	0.1786
ABCC8	11:17436191:A:G	rs1800852	Intragenic	A	G	1.024	0.013634	0.0825	-0.000448	0.00241901	-0.1852	0.853
ABCC8	11:17436193:A:G	rs1800851	Intragenic	G	A	1.0256	0.013353	0.0586	-0.0005019	0.00241996	-0.2074	0.8357
ABCC8	11:17436271:A:G	rs4148627	Intragenic	G	A	1.0371	0.016215	0.0246	-0.0007787	0.00293296	-0.2655	0.7906
ABCC8	11:17436568:A:T	rs73423040	Intragenic	A	T	1.0343	0.016602	0.0421
ABCC8	11:17436865:A:G	rs1801261	Intragenic	G	A	1.0496	0.023498	0.0394	-0.005373	0.0044775	-1.2	0.2303
ABCC8	11:17436936:A:G	rs4148626	Intragenic	A	G	0.99743	0.013534	0.8491	-0.004664	0.00247821	-1.882	0.0599
ABCC8	11:17436951:C:T	rs12293228	Intragenic	C	T	1.0348	0.016215	0.0349	-0.0009349	0.0029243	-0.3197	0.7492
ABCC8	11:17437785:C:T	rs4148625	Intragenic	T	C	0.97415	0.0097299	0.0071	-0.001648	0.00177261	-0.9297	0.3526
ABCC8	11:17437826:C:T	rs2074316	Intragenic	T	C	1.0227	0.013335	0.092	-0.0004643	0.00241697	-0.1921	0.8476
ABCC8	11:17437921:C:T	rs72866839	Intragenic	C	T	1.0933	0.05267	0.0903	-0.000897	0.00714741	-0.1255	0.9001
ABCC8	11:17438310:A:G	rs139042933	Intragenic	A	G	1.0598	0.041274	0.1595	0.008629	0.00769759	1.121	0.2626
ABCC8	11:17438890:A:C	rs2074315	Intragenic	A	C	1.0318	0.011026	0.0045	-0.0008145	0.00199975	-0.4073	0.6838
ABCC8	11:17439443:C:T	rs7943890	Intragenic	C	T	1.0317	0.011081	0.0048	-0.0008353	0.00200168	-0.4173	0.6765
ABCC8	11:17439590:C:T	rs7944045	Intragenic	C	T	1.0363	0.016215	0.0279	-0.001087	0.00293625	-0.3702	0.7113
ABCC8	11:17439655:C:T	rs6486367	Intragenic	C	T	1.0319	0.011081	0.0046	-0.000805	0.00200149	-0.4022	0.6876
ABCC8	11:17439661:A:G	rs6486368	Intragenic	G	A	1.0317	0.011081	0.0049	-0.0007617	0.00200184	-0.3805	0.7036
ABCC8	11:17440229:A:G	rs2237991	Intragenic	A	G	1.0315	0.01097	0.0047	-0.0007585	0.00198716	-0.3817	0.7027
ABCC8	11:17440473:A:G	rs916829	Intragenic	A	G	0.9991	0.013639	0.9476	-0.00402	0.00246929	-1.628	0.1036
ABCC8	11:17440780:C:G	rs916828	Intragenic	G	C	1.0277	0.010524	0.0094	-0.000432	0.00190476	-0.2268	0.8206
ABCC8	11:17440868:C:T	rs2299642	Intragenic	C	T	1.0366	0.040921	0.3792	0.001627	0.00761348	0.2137	0.8308
ABCC8	11:17440990:C:G	rs2299641	Intragenic	G	C	1.0281	0.010524	0.0085	-0.0003004	0.00190488	-0.1577	0.8747
ABCC8	11:17441228:A:G	rs2299640	Intragenic	A	G	1.0216	0.013546	0.1151	0.0005226	0.00245583	0.2128	0.8315
ABCC8	11:17441385:C:T	rs2299639	Intragenic	C	T	1.0181	0.011802	0.1277	-0.0003856	0.00216629	-0.178	0.8587
ABCC8	11:17441828:A:G	rs4757517	Intragenic	G	A	1.0286	0.010524	0.0074	-0.000164	0.00190057	-0.08629	0.9312
ABCC8	11:17441922:A:G	rs2237990	Intragenic	A	G	1.0237	0.013558	0.0835	-0.0009548	0.00248646	-0.384	0.701
ABCC8	11:17442460:A:T	rs929235	Intragenic	T	A	1.0234	0.013493	0.086	0.0002737	0.00244593	0.1119	0.9109
ABCC8	11:17442658:C:T	rs4756888	Intragenic	T	C	1.0238	0.013493	0.0809	0.0003845	0.00244127	0.1575	0.8749
ABCC8	11:17442745:G:T	rs2237989	Intragenic	T	G	1.0268	0.013133	0.0443	0.0004128	0.00241686	0.1708	0.8644
ABCC8	11:17443348:A:G	rs12279699	Intragenic	G	A	1.0373	0.017198	0.0334	-7.657e-05	0.00308005	-0.02486	0.9802
ABCC8	11:17443587:A:G	rs2299638	Intragenic	G	A	1.024	0.01344	0.078	0.0001154	0.00243563	0.04738	0.9622
ABCC8	11:17444024:A:G	rs4148624	Intragenic	A	G	1.0227	0.01344	0.0954	0.0002474	0.00243026	0.1018	0.9189
ABCC8	11:17444134:C:T	rs2237988	Intragenic	T	C	1.0159	0.010999	0.1504	7.348e-05	0.00194032	0.03787	0.9698
ABCC8	11:17444590:C:T	rs11024284	Intragenic	C	T	1.0232	0.01344	0.0883	5.807e-05	0.00243582	0.02384	0.981
ABCC8	11:17444652:G:T	rs1974501	Intragenic	T	G	0.99665	0.0097107	0.7294	-0.0003078	0.00172437	-0.1785	0.8583
ABCC8	11:17445026:C:T	rs916827	Intragenic	C	T	0.98489	0.0095823	0.112	-0.0002336	0.00170015	-0.1374	0.8907
ABCC8	11:17445139:A:G	rs929234	Intragenic	A	G	0.99678	0.0097107	0.7397	-0.0003201	0.00172468	-0.1856	0.8528
ABCC8	11:17445696:C:T	rs2017646	Intragenic	T	C	0.99841	0.0097107	0.8696	-0.0002209	0.00172309	-0.1282	0.898
ABCC8	11:17445745:A:C	rs2237987	Intragenic	C	A	1.0271	0.013208	0.0432	0.001061	0.00242681	0.4372	0.662
ABCC8	11:17445757:A:G	rs2017649	Intragenic	A	G	0.99866	0.01005	0.8937
ABCC8	11:17445773:A:ATCT	rs3033409	Intragenic	A	ATCT	1.00622	0.0105	0.5532
ABCC8	11:17445938:C:T	rs4281466	Intragenic	T	C	0.98512	0.0095823	0.1177	-0.0004391	0.00170062	-0.2582	0.7962
ABCC8	11:17446021:C:T	rs2237984	Intragenic	T	C	0.99741	0.0097107	0.7892	-0.0001904	0.00172464	-0.1104	0.9121
ABCC8	11:17446647:C:T	rs72866862	Intragenic	C	T	1.0366	0.034069	0.2919	-0.007527	0.00546623	-1.377	0.1686
ABCC8	11:17446962:A:T	rs10832786	Intragenic	T	A	0.97409	0.013452	0.051	-0.001599	0.00233363	-0.6852	0.4933
ABCC8	11:17447107:A:C	rs7933498	Intragenic	A	C	0.98599	0.0095823	0.1409	-0.00057	0.00170149	-0.335	0.7376
ABCC8	11:17447478:C:T	rs7936872	Intragenic	T	C	0.9858	0.0095823	0.1356	-0.0005683	0.0017015	-0.334	0.7384
ABCC8	11:17448704:A:G	rs1799854	Intragenic	G	A	0.98663	0.0095633	0.1593	-0.0006945	0.00170304	-0.4078	0.6835
ABCC8	11:17449002:A:G	rs4148622	Intragenic	A	G	0.98058	0.011059	0.0762	-0.001416	0.00198347	-0.7139	0.4753
ABCC8	11:17449119:C:T	rs77330420	Intragenic	T	C	0.98791	0.036078	0.736	0.002947	0.00611665	0.4818	0.63
ABCC8	11:17449929:C:T	rs1799858	Intragenic	C	T	1.0234	0.013541	0.0872	0.001133	0.00243708	0.4649	0.642
ABCC8	11:17450991:C:G	rs2283262	Intragenic	G	C	0.99762	0.010779	0.825	2.154e-05	0.0018585	0.01159	0.9908
ABCC8	11:17451142:C:T	rs148451026	Intragenic	T	C	0.91345	0.038042	0.0173	-0.004013	0.00554129	-0.7242	0.469
ABCC8	11:17451427:A:C	rs4148621	Intragenic	C	A	0.9686	0.01437	0.0264	-0.0005258	0.00240861	-0.2183	0.8272
ABCC8	11:17451985:A:G	rs73423065	Intragenic	A	G	0.99397	0.023314	0.7952	-0.0009702	0.00435653	-0.2227	0.8238
ABCC8	11:17452005:A:C	rs4148620	Intragenic	C	A	1.025	0.017755	0.1643	0.002605	0.00269753	0.9657	0.3343
ABCC8	11:17452025:A:T	rs111501007	Intragenic	T	A	0.95586	0.046487	0.3315	-0.01417	0.0064497	-2.197	0.02811
ABCC8	11:17452492:A:G	rs1799857	Intragenic	G	A	1.0166	0.0099118	0.0976	-0.0008052	0.00170955	-0.471	0.6377
ABCC8	11:17452580:C:T	rs2074308	Intragenic	C	T	1.0274	0.013466	0.045	0.001971	0.00252078	0.7819	0.4343
ABCC8	11:17452603:G:T	rs8192694	Intragenic	T	G	0.98788	0.014485	0.3997	-0.001704	0.00236864	-0.7194	0.472
ABCC8	11:17452865:A:G	rs78309794	Intragenic	G	A	0.99423	0.023939	0.809	0.002965	0.00462486	0.6411	0.5215
ABCC8	11:17453443:C:T	rs4148618	Intragenic	C	T	1.0218	0.01226	0.078	-0.002794	0.00219654	-1.272	0.2036
ABCC8	11:17455371:A:G	rs4148617	Intragenic	G	A	1.0167	0.011265	0.142	-0.001681	0.00202652	-0.8295	0.4069
ABCC8	11:17456528:T:TCG	rs201728886	Intragenic	T	TCG	0.965992	0.0112	0.002049
ABCC8	11:17458136:C:T	rs7108578	Intragenic	T	C	1.0216	0.012186	0.0792	-0.002467	0.00218706	-1.128	0.2593
ABCC8	11:17458299:A:G	rs7119439	Intragenic	G	A	1.0213	0.012186	0.0843	-0.002622	0.00218682	-1.199	0.2306
ABCC8	11:17458730:A:G	rs7106053	Intragenic	A	G	1.0036	0.010225	0.7248	-0.001187	0.00178954	-0.6633	0.5072
ABCC8	11:17458744:T:TG	rs34521059	Intragenic	T	TG	1.01684	0.0113	0.1398
ABCC8	11:17458869:C:T	rs12422005	Intragenic	T	C	0.99024	0.023572	0.6775	0.00288	0.00456491	0.6309	0.5282
ABCC8	11:17459107:A:G	rs11024286	Intragenic	G	A	1.001	0.010372	0.9261	-0.002386	0.00181169	-1.317	0.188
ABCC8	11:17459118:A:T	rs17775256	Intragenic	A	T	0.98042	0.010044	0.049	-0.0009075	0.00178396	-0.5087	0.611
ABCC8	11:17459535:A:C	rs150179536	Intragenic	C	A	0.96182	0.030535	0.2024	0.004265	0.0049697	0.8582	0.3908
ABCC8	11:17459643:A:G	rs3781950	Intragenic	A	G	0.97929	0.0097843	0.0325	-0.0005298	0.00173933	-0.3046	0.7607
ABCC8	11:17459851:C:T	rs16934136	Intragenic	C	T	0.9889	0.023625	0.6367	0.002572	0.00458304	0.5612	0.5747
ABCC8	11:17459931:C:T	rs60105962	Intragenic	T	C	0.97769	0.0098415	0.0219
ABCC8	11:17460084:A:T	rs12417170	Intragenic	T	A	0.98016	0.0097299	0.0395	-0.0005432	0.00173935	-0.3123	0.7548
ABCC8	11:17460181:A:G	rs10832788	Intragenic	A	G	0.98017	0.0097299	0.0396	-0.0005298	0.00173933	-0.3046	0.7607
ABCC8	11:17460279:A:G	rs2237983	Intragenic	A	G	0.97974	0.0097299	0.0354	-0.0005298	0.00173933	-0.3046	0.7607
ABCC8	11:17460302:C:T	rs10832789	Intragenic	T	C	0.97935	0.0097299	0.032	-0.0005298	0.00173933	-0.3046	0.7607
ABCC8	11:17460705:A:G	rs55917084	Intragenic	A	G	0.99049	0.023678	0.6867	0.002712	0.00459116	0.5907	0.5548
ABCC8	11:17460712:C:T	rs2237982	Intragenic	C	T	0.97856	0.0097299	0.0259	-0.0005109	0.00173894	-0.2938	0.7689
ABCC8	11:17460899:C:T	rs2237981	Intragenic	T	C	0.98013	0.0097299	0.0392	-0.0005109	0.00173894	-0.2938	0.7689
ABCC8	11:17461329:C:G	rs2237980	Intragenic	C	G	0.97993	0.0097107	0.0368	-0.00039	0.00173952	-0.2242	0.8226
ABCC8	11:17461543:C:T	rs2237979	Intragenic	T	C	0.98121	0.010025	0.0584	-0.0008336	0.00178425	-0.4672	0.6404
ABCC8	11:17461663:A:G	rs56058349	Intragenic	A	G	0.9899	0.023625	0.6674	0.002848	0.00459059	0.6204	0.535
ABCC8	11:17461716:A:G	rs56283872	Intragenic	G	A	0.99084	0.023678	0.6976	0.002753	0.0045983	0.5987	0.5494
ABCC8	11:17461746:C:G	rs7110117	Intragenic	G	C	0.99267	0.023625	0.7553	0.002753	0.0045983	0.5987	0.5494
ABCC8	11:17462220:A:G	rs886293	Intragenic	A	G	0.97769	0.010563	0.0327	-0.003175	0.00188204	-1.687	0.09164
ABCC8	11:17462304:A:C	rs2283261	Intragenic	A	C	0.98019	0.0097107	0.0394	-0.0003857	0.00173974	-0.2217	0.8245
ABCC8	11:17462660:A:G	rs112801547	Intragenic	G	A	0.99175	0.023678	0.7265	0.002415	0.00459125	0.526	0.5989
ABCC8	11:17462712:A:AT	rs146159266	Intragenic	A	AT	0.99233	0.0237	0.7465
ABCC8	11:17462727:A:G	rs757109	Intragenic	G	A	0.98036	0.0097107	0.0411	-0.0003857	0.00173974	-0.2217	0.8245
ABCC8	11:17462858:C:T	rs873314	Intragenic	T	C	1.0224	0.012039	0.0662	-0.001983	0.00215053	-0.9221	0.3565
ABCC8	11:17463178:A:G	rs72866888	Intragenic						0.001373	0.00808122	0.1699	0.8651
ABCC8	11:17463193:C:T	rs11024289	Intragenic	T	C	1.0597	0.026438	0.0282	0.0006808	0.00527752	0.129	0.8974
ABCC8	11:17463209:C:T	rs2237978	Intragenic	C	T	0.98173	0.010025	0.0658	-0.0008842	0.00178338	-0.4958	0.6201
ABCC8	11:17463464:C:T	rs111343762	Intragenic	T	C	0.99252	0.023678	0.7512	0.002751	0.00459957	0.5981	0.5498
ABCC8	11:17464534:C:T	rs2073587	Intragenic	T	C	0.98127	0.0097107	0.0515	-0.0003088	0.00173776	-0.1777	0.859
ABCC8	11:17465687:G:T	rs79296881	Intragenic	G	T	0.99398	0.023678	0.7989	0.002835	0.00459929	0.6164	0.5377
ABCC8	11:17466045:A:C	rs886292	Intragenic	A	C	0.97978	0.0099702	0.0405	-0.0007658	0.00177392	-0.4317	0.666
ABCC8	11:17466268:A:C	rs7117162	Intragenic	A	C	0.97992	0.0099702	0.0419	-0.0007658	0.00177392	-0.4317	0.666
ABCC8	11:17466412:A:G	rs79423304	Intragenic	G	A	0.99468	0.023678	0.8218	0.002835	0.00459929	0.6164	0.5377
ABCC8	11:17466516:A:G	rs72866890	Intragenic	A	G	1.0212	0.012186	0.0858	-0.001921	0.00219518	-0.8751	0.3816
ABCC8	11:17466523:A:G	rs2040653	Intragenic	A	G	0.98067	0.0099702	0.0502	-0.0009697	0.00177373	-0.5467	0.5846
ABCC8	11:17466988:G:T	rs10766399	Intragenic	T	G	0.98008	0.0099702	0.0435	-0.0007658	0.00177392	-0.4317	0.666
ABCC8	11:17467053:G:T	rs10766400	Intragenic	T	G	0.97922	0.0099702	0.0352	-0.0007658	0.00177392	-0.4317	0.666
ABCC8	11:17467203:C:T	rs11024290	Intragenic	T	C	0.98093	0.0097107	0.0474	-0.000306	0.00173568	-0.1763	0.8601
ABCC8	11:17467337:C:T	rs11821723	Intragenic	T	C	0.97994	0.0099702	0.0421	-0.000723	0.00177336	-0.4077	0.6835
ABCC8	11:17468317:C:T	rs7950189	Intragenic	T	C	0.96861	0.0095633	0.000853	-0.00147	0.00172474	-0.8523	0.3941
ABCC8	11:17468419:C:T	rs118170511	Intragenic	T	C	1.1305	0.04417	0.0055
ABCC8	11:17468493:A:C	rs7947326	Intragenic	A	C	0.98056	0.0099702	0.0489	-0.0007314	0.00177481	-0.4121	0.6803
ABCC8	11:17468612:G:T	rs7932043	Intragenic	G	T	0.96845	0.0095633	0.000803	-0.001381	0.0017256	-0.8003	0.4236
ABCC8	11:17468970:C:T	rs56296742	Intragenic	C	T	0.99519	0.023845	0.8399	0.002928	0.00469984	0.623	0.5334
ABCC8	11:17469105:C:T	rs12794627	Intragenic	T	C	0.9806	0.010025	0.0507	-0.0009065	0.00177501	-0.5107	0.6096
ABCC8	11:17469466:C:T	rs4459286	Intragenic	T	C	0.98083	0.0097843	0.0479	-0.0004855	0.00173765	-0.2794	0.7799
ABCC8	11:17469501:A:T	rs79398544	Intragenic	A	T	0.99584	0.023739	0.8605	0.002928	0.00469984	0.623	0.5334
ABCC8	11:17469754:C:T	rs113208965	Intragenic	C	T	0.99496	0.023845	0.8322	0.002793	0.00469096	0.5954	0.5516
ABCC8	11:17469851:A:G	rs78418682	Intragenic	G	A	0.99236	0.024105	0.7505	0.004327	0.00477647	0.9059	0.365
ABCC8	11:17470386:C:T	rs77466400	Intragenic	T	C	0.99521	0.023845	0.8404	0.002928	0.00469984	0.623	0.5334
ABCC8	11:17470584:A:G	rs7934185	Intragenic	A	G	0.9819	0.0097299	0.0604	-0.0002664	0.00173777	-0.1533	0.8782
ABCC8	11:17470697:A:AC	rs201461975	Intragenic	A	AC	1.13281	0.0486	0.0103
ABCC8	11:17471201:C:T	rs12417921	Intragenic	C	T	0.99487	0.023845	0.8293	0.002928	0.00469984	0.623	0.5334
ABCC8	11:17471871:C:T	rs12224182	Intragenic	T	C	0.98603	0.011061	0.2036
ABCC8	11:17472002:C:T	rs12786125	Intragenic	T	C	0.9803	0.0097843	0.042
ABCC8	11:17472224:A:G	rs56213202	Intragenic	A	G	0.99199	0.023731	0.7348
ABCC8	11:17472713:G:T	rs6486370	Intragenic	T	G	0.98124	0.0099154	0.0562	-0.001227	0.00177466	-0.6914	0.4894
ABCC8	11:17473146:A:G	rs722341	Intragenic	G	A	0.96927	0.014652	0.0332	-0.002293	0.00247999	-0.9246	0.3553
ABCC8	11:17473422:C:T	rs2283259	Intragenic	T	C	0.98194	0.0097299	0.0611	-0.0008841	0.0017407	-0.5079	0.6116
ABCC8	11:17473437:C:T	rs2283258	Intragenic	C	T	0.98253	0.010319	0.0875	-0.001915	0.00182034	-1.052	0.293
ABCC8	11:17474318:G:T	rs2057661	Intragenic	T	G	0.98252	0.0097299	0.0699	-0.0008731	0.00174063	-0.5016	0.616
ABCC8	11:17474581:A:G	rs189603359	Intragenic	G	A	1.0603	0.041858	0.1621	0.009442	0.0080839	1.168	0.243
ABCC8	11:17475147:C:T	rs78970117	Intragenic	T	C	1.0405	0.017501	0.0233	-0.001016	0.00304465	-0.3337	0.7386
ABCC8	11:17475283:A:G	rs2073586	Intragenic	G	A	0.98318	0.0097843	0.083	-0.0008679	0.00174522	-0.4973	0.619
ABCC8	11:17475443:A:G	rs2073585	Intragenic	G	A	0.98173	0.0097299	0.0581	-0.0008191	0.00174054	-0.4706	0.6379
ABCC8	11:17476388:C:T	rs2237977	Intragenic	C	T	0.98117	0.0097843	0.0521	-0.0006447	0.00174905	-0.3686	0.7125
ABCC8	11:17476516:G:T	rs2237976	Intragenic	T	G	0.98041	0.0097299	0.042	-0.0005195	0.00174446	-0.2978	0.7658
ABCC8	11:17477018:A:G	rs146586620	Intragenic	G	A	1.0406	0.036887	0.2804	0.008587	0.00721597	1.19	0.2342
ABCC8	11:17477035:C:G	rs61880330	Intragenic	C	G	0.95616	0.032738	0.1709	0.004989	0.00603849	0.8262	0.4087
ABCC8	11:17477634:A:C	rs34048175	Intragenic	C	A	0.99339	0.023832	0.7809	0.003489	0.00471933	0.7393	0.4598
ABCC8	11:17477830:C:T	rs2237975	Intragenic	C	T	0.97964	0.0099702	0.0391	-0.001318	0.00178132	-0.7399	0.4594
ABCC8	11:17478157:C:T	rs2237974	Intragenic	C	T	0.97971	0.010044	0.0413	-0.001271	0.00178561	-0.7118	0.4766
ABCC8	11:17478460:A:G	rs79084230	Intragenic	G	A	0.99024	0.023759	0.6798	0.003489	0.00471933	0.7393	0.4598
ABCC8	11:17478989:C:T	rs7111475	Intragenic	C	T	0.9933	0.023358	0.7736	0.003879	0.00463718	0.8365	0.4029
ABCC8	11:17479855:C:T	rs78187424	Intragenic	C	T	0.94849	0.041285	0.2002	0.008076	0.00664145	1.216	0.224
ABCC8	11:17480822:A:G	rs72868403	Intragenic	A	G	1.0348	0.039563	0.387	-0.01063	0.00630113	-1.687	0.09167
ABCC8	11:17480835:C:T	rs7105391	Intragenic	T	C	0.97848	0.0099702	0.0291	-0.001245	0.00177959	-0.6996	0.4843
ABCC8	11:17481009:A:G	rs56027747	Intragenic	A	G	0.98686	0.024052	0.5822	0.004327	0.00477647	0.9059	0.365
ABCC8	11:17481948:C:T	rs886291	Intragenic	T	C	0.97835	0.0099702	0.0281	-0.001245	0.00177959	-0.6996	0.4843
ABCC8	11:17482328:C:T	rs886290	Intragenic	T	C	0.97924	0.010152	0.0388	-0.00135	0.00177959	-0.7586	0.4482
ABCC8	11:17482329:A:G	rs886289	Intragenic	G	A	0.98121	0.010539	0.0718	-0.001811	0.00181499	-0.9978	0.3185
ABCC8	11:17482330:G:T	rs76090207	Intragenic	G	T	0.98912	0.023338	0.6392	0.003972	0.00462775	0.8583	0.3908
ABCC8	11:17482619:A:G	rs2074319	Intragenic	A	G	0.97835	0.0099702	0.0281	-0.001285	0.00177929	-0.7222	0.4702
ABCC8	11:17483038:C:T	rs2074317	Intragenic	C	T	1.0257	0.012293	0.0392	-0.002342	0.002197	-1.066	0.2863
ABCC8	11:17483742:A:G	rs12361702	Intragenic	A	G	0.97246	0.014673	0.057	-0.002733	0.00246883	-1.107	0.2682
ABCC8	11:17483745:C:T	rs148189603	Intragenic	C	T	1.0045	0.049278	0.9271	-0.004182	0.00607319	-0.6886	0.4911
ABCC8	11:17484314:A:T	rs7943461	Intragenic	T	A	0.97821	0.0099702	0.0272	-0.001425	0.00177703	-0.8019	0.4227
ABCC8	11:17484346:C:CAG	rs36065130	Intragenic	CAG	C	1.02388	0.0097	0.01542
ABCC8	11:17484367:C:T	rs56393905	Intragenic	T	C	0.9849	0.024319	0.5315	0.004547	0.00478581	0.9501	0.3421
ABCC8	11:17484628:C:G	rs4148610	Intragenic	C	G	0.97799	0.0099702	0.0256	-0.001425	0.00177703	-0.8019	0.4227
ABCC8	11:17484731:C:T	rs4148609	Intragenic	C	T	0.97774	0.0099892	0.0242	-0.001389	0.00177712	-0.7816	0.4345
ABCC8	11:17484781:C:G	rs3815066	Intragenic	C	G	0.97853	0.0099892	0.0298	-0.001468	0.00177853	-0.8254	0.4092
ABCC8	11:17484853:A:T	rs77462644	Intragenic	T	A	0.9843	0.024319	0.5153	0.004547	0.00478581	0.9501	0.3421
ABCC8	11:17484971:A:G	rs2301703	Intragenic	G	A	0.97779	0.0097299	0.021	-0.0007125	0.00174248	-0.4089	0.6827
ABCC8	11:17486628:G:T	rs3819524	Intragenic	T	G	0.9781	0.010008	0.0269	-0.001446	0.00178452	-0.8103	0.4178
ABCC8	11:17486644:C:G	rs3819523	Intragenic	G	C	0.9781	0.010008	0.0269	-0.001446	0.00178452	-0.8103	0.4178
ABCC8	11:17486678:C:T	rs3819522	Intragenic	T	C	0.97911	0.0099892	0.0346	-0.001236	0.00177484	-0.6964	0.4862
ABCC8	11:17486724:A:G	rs77168556	Intragenic	G	A	0.98253	0.024358	0.4693	0.005147	0.00480579	1.071	0.2842
ABCC8	11:17486737:C:T	rs3819521	Intragenic	C	T	0.97899	0.0099702	0.0332	-0.001377	0.00178507	-0.7714	0.4405
ABCC8	11:17486853:A:G	rs3819520	Intragenic	A	G	0.97907	0.0099702	0.0338	-0.001436	0.00178407	-0.8049	0.4209
ABCC8	11:17486968:C:G	rs3819519	Intragenic	C	G	0.97771	0.0097299	0.0205	-0.0004858	0.00174184	-0.2789	0.7804
ABCC8	11:17487079:C:T	rs3819518	Intragenic	C	T	0.97876	0.0099702	0.0313	-0.001446	0.00178452	-0.8103	0.4178
ABCC8	11:17487278:A:C	rs3819517	Intragenic	C	A	0.97828	0.0097299	0.024	-0.0004858	0.00174184	-0.2789	0.7804
ABCC8	11:17487349:A:G	rs12285976	Intragenic	G	A	0.97949	0.0099702	0.0377	-0.001391	0.00178356	-0.7799	0.4355
ABCC8	11:17487445:C:T	rs11024295	Intragenic	C	T	0.97799	0.0097299	0.0222	-0.0004689	0.00174312	-0.269	0.7879
ABCC8	11:17487807:A:G	rs10832791	Intragenic	G	A	0.97863	0.010044	0.0315	-0.001618	0.00178272	-0.9076	0.3642
ABCC8	11:17487833:C:T	rs10766401	Intragenic	T	C	0.97931	0.0097843	0.0327	-0.0005072	0.00174236	-0.2911	0.771
ABCC8	11:17487887:A:G	rs10766402	Intragenic	G	A	0.97852	0.0097299	0.0257	-0.0005072	0.00174236	-0.2911	0.771
ABCC8	11:17488025:A:G	rs10766403	Intragenic	A	G	0.97809	0.0097299	0.0228	-0.0005072	0.00174236	-0.2911	0.771
ABCC8	11:17488101:C:T	rs11024296	Intragenic	C	T	0.97926	0.0099702	0.0355	-0.001454	0.00178296	-0.8155	0.4148
ABCC8	11:17488411:C:G	rs12803384	Intragenic	G	C	0.97798	0.0097299	0.0221	-0.0005062	0.00174371	-0.2903	0.7716
ABCC8	11:17488432:A:C	rs111670666	Intragenic	C	A	0.98431	0.023291	0.4971	0.005486	0.00444211	1.235	0.2168
ABCC8	11:17488661:A:C	rs7105832	Intragenic	A	C	0.9783	0.010027	0.0287	-0.001386	0.0017847	-0.7766	0.4375
ABCC8	11:17488686:C:G	rs7119716	Intragenic	G	C	0.97863	0.010027	0.0312	-0.00134	0.00178476	-0.7508	0.4528
ABCC8	11:17488703:C:T	rs7120682	Intragenic	C	T	0.97886	0.0099702	0.0321	-0.001351	0.00178633	-0.7563	0.4495
ABCC8	11:17488882:C:T	rs2883580	Intragenic	T	C	0.98096	0.023307	0.4094	0.005486	0.00444211	1.235	0.2168
ABCC8	11:17488897:A:G	rs12288157	Intragenic	G	A	0.97999	0.024381	0.4071	0.005085	0.00477465	1.065	0.287
ABCC8	11:17489106:C:T	rs11826760	Intragenic	C	T	0.97912	0.0099702	0.0343	-0.00139	0.00178503	-0.7787	0.4362
ABCC8	11:17489267:C:T	rs4148608	Intragenic	T	C	0.97949	0.010078	0.0397	-0.0009418	0.00178981	-0.5262	0.5988
ABCC8	11:17489279:C:T	rs4148607	Intragenic	C	T	0.97814	0.010098	0.0286	-0.0008098	0.00179001	-0.4524	0.651
ABCC8	11:17489290:G:T	rs4148606	Intragenic	T	G	0.97764	0.0098383	0.0215
ABCC8	11:17489293:C:T	rs4148605	Intragenic	T	C	0.97874	0.010098	0.0333
ABCC8	11:17489337:C:G	rs4148604	Intragenic	G	C	0.97936	0.010027	0.0375	-0.00119	0.00178679	-0.666	0.5054
ABCC8	11:17489363:C:T	rs4148603	Intragenic	T	C	0.97846	0.0097489	0.0255	-0.0003645	0.00174402	-0.209	0.8344
ABCC8	11:17489445:C:T	rs2283257	Intragenic	C	T	1.0191	0.013097	0.1486	-0.001083	0.00230818	-0.4692	0.639
ABCC8	11:17489692:A:G	rs4148602	Intragenic	G	A	0.97915	0.0099892	0.0349	-0.00139	0.00178503	-0.7787	0.4362
ABCC8	11:17490264:C:T	rs2283256	Intragenic	T	C	0.97904	0.010044	0.035	-0.00139	0.00178503	-0.7787	0.4362
ABCC8	11:17490501:C:T	rs7106250	Intragenic	C	T	0.97696	0.010082	0.0208	-0.001273	0.00179878	-0.7077	0.4792
ABCC8	11:17490571:C:T	rs2237973	Intragenic	C	T	0.97487	0.0098227	0.0096	-0.0004968	0.00176045	-0.2822	0.7778
ABCC8	11:17490626:C:T	rs2237972	Intragenic	C	T	0.97359	0.0099315	0.007
ABCC8	11:17490873:C:T	rs11024297	Intragenic	C	T	0.97577	0.010082	0.015	-0.001283	0.00180045	-0.7126	0.4762
ABCC8	11:17491129:A:T	rs2237971	Intragenic	T	A	0.97607	0.010082	0.0163	-0.001478	0.00180024	-0.821	0.4117
ABCC8	11:17491199:G:T	rs2237970	Intragenic	G	T	0.97746	0.010082	0.0237	-0.001484	0.00179857	-0.8251	0.4094
ABCC8	11:17491336:G:T	rs2237969	Intragenic	T	G	0.97673	0.010082	0.0195	-0.001448	0.00179898	-0.8049	0.4209
ABCC8	11:17491386:A:T	rs2237968	Intragenic	A	T	0.97706	0.010082	0.0213	-0.001448	0.00179898	-0.8049	0.4209
ABCC8	11:17491440:C:T	rs76542475	Intragenic	C	T	0.98128	0.024211	0.435	0.005193	0.00478618	1.085	0.278
ABCC8	11:17491571:C:T	rs10400389	Intragenic	C	T	0.97467	0.0098227	0.009	-0.0006783	0.00175634	-0.3862	0.6994
ABCC8	11:17491730:A:G	rs8192695	Intragenic	G	A	0.98373	0.024338	0.5004	0.005678	0.00477544	1.189	0.2345
ABCC8	11:17492012:G:T	rs59060762	Intragenic	G	T	0.98206	0.024377	0.4578	0.005098	0.00479586	1.063	0.2878
ABCC8	11:17492164:C:T	rs34685979	Intragenic	C	T	0.97081	0.017962	0.0991	0.0004241	0.00289291	0.1466	0.8834
ABCC8	11:17492664:C:T	rs2237967	Intragenic	T	C	0.96607	0.0095823	0.000316	-0.001602	0.00172816	-0.927	0.354
ABCC8	11:17493182:A:G	rs2237966	Intragenic	A	G	0.97652	0.010082	0.0185	-0.001363	0.00179319	-0.7601	0.4472
ABCC8	11:17493824:C:T	rs11024299	Intragenic	T	C	0.97561	0.010082	0.0143	-0.001209	0.0017927	-0.6744	0.5001
ABCC8	11:17494062:A:T	rs4148601	Intragenic	A	T	0.97568	0.010101	0.0148	-0.001363	0.00179319	-0.7601	0.4472
ABCC8	11:17495051:A:G	rs2283255	Intragenic	A	G	0.99418	0.0098965	0.5556	-0.003049	0.0017005	-1.793	0.07305
ABCC8	11:17495180:A:G	rs2283254	Intragenic	G	A	0.97562	0.010156	0.0151	-0.001402	0.0017949	-0.7811	0.4348
ABCC8	11:17495246:C:T	rs80184982	Intragenic	C	T	0.99347	0.023036	0.7762	-0.001624	0.00393888	-0.4123	0.6802
ABCC8	11:17495367:A:G	rs79944245	Intragenic	G	A	0.97867	0.014453	0.1358	-0.001956	0.00241481	-0.81	0.418
ABCC8	11:17495430:G:T	rs2283253	Intragenic	G	T	0.97553	0.0099702	0.013	-0.001619	0.00172583	-0.9381	0.3483
ABCC8	11:17495524:C:T	rs56179056	Intragenic	C	T	0.97297	0.014485	0.0586	-0.001952	0.00241764	-0.8074	0.4195
ABCC8	11:17495973:A:G	rs11024300	Intragenic	G	A	1.021	0.011532	0.071	-0.00235	0.00203993	-1.152	0.2492
ABCC8	11:17496516:A:G	rs1048099	Intragenic	A	G	0.97568	0.0098415	0.0123	-0.002663	0.00171917	-1.549	0.1215
ABCC8	11:17496955:C:CG	rs34001406	Intragenic	CG	C	1.0203	0.0288	0.4869
ABCC8	11:17496964:C:T	rs4148600	Intragenic	T	C	0.98528	0.010885	0.1732
ABCC8	11:17497010:A:G	rs10741727	Intragenic						-1.862e-05	0.00710958	-0.002619	0.9979
ABCC8	11:17497462:C:T	rs12226635	Intragenic	C	T	0.97613	0.024012	0.3144	0.006252	0.00475437	1.315	0.1887
ABCC8	11:17497794:C:G	rs985136	Intragenic	C	G	0.97699	0.010509	0.0267	-0.002326	0.00172808	-1.346	0.1783
ABCC8	11:17498057:A:G	rs77889556	Intragenic	G	A	0.9822	0.014915	0.2286	-0.004308	0.00225668	-1.909	0.05641
ABCC8	11:17498761:A:T	rs36234280	35-10kb	T	A	0.99562	0.02379	0.8535	-0.001617	0.00445332	-0.3631	0.7166
ABCC8	11:17499148:A:C	rs36234278	35-10kb	C	A	0.97682	0.02465	0.3413	0.005539	0.00457391	1.211	0.2258
ABCC8	11:17499173:C:T	rs79560510	35-10kb	C	T	0.97751	0.024259	0.3484	0.006257	0.00459061	1.363	0.1729
ABCC8	11:17499384:A:G	rs34731885	35-10kb	G	A	1.0201	0.015891	0.2098	-0.002208	0.00262826	-0.8401	0.4009
ABCC8	11:17499547:A:G	rs3758953	35-10kb	A	G	0.98356	0.0094896	0.0807	0.001868	0.00167986	1.112	0.2664
ABCC8	11:17499694:C:T	rs36234212	35-10kb	C	T	1.0279	0.025881	0.2884	0.003802	0.00420901	0.9033	0.3664
ABCC8	11:17499860:A:G	rs36234282	35-10kb	A	G	1.0039	0.024214	0.8739	-0.001192	0.00467451	-0.255	0.7987
ABCC8	11:17499870:C:T	rs74726673	35-10kb	C	T	0.97724	0.024206	0.3415	0.006692	0.00455548	1.469	0.142
ABCC8	11:17499885:C:T	rs2188966	35-10kb	C	T	0.9857	0.009675	0.1367	0.001143	0.0017098	0.6685	0.5038
ABCC8	11:17499974:A:G	rs36234283	35-10kb	A	G	1.0021	0.024214	0.931	-0.001192	0.00467451	-0.255	0.7987
ABCC8	11:17500009:A:C	rs79415797	35-10kb	C	A	0.97717	0.024206	0.3401	0.006562	0.00457282	1.435	0.1514
ABCC8	11:17500109:A:G	rs72868439	35-10kb	A	G	0.9828	0.017215	0.3136	0.001915	0.00289713	0.661	0.5087
ABCC8	11:17500471:A:T	rs3758951	35-10kb	A	T	1.0184	0.023356	0.4338	-0.003835	0.00444999	-0.8618	0.3889
ABCC8	11:17500826:C:T	rs3758950	35-10kb	C	T	1.0186	0.023209	0.4275	-0.00385	0.00444316	-0.8665	0.3863
ABCC8	11:17500831:A:G	rs80306361	35-10kb	G	A	1.0031	0.024195	0.8976	-0.001358	0.0046747	-0.2905	0.7715
ABCC8	11:17501063:C:T	rs3758949	35-10kb	C	T	0.98503	0.0096561	0.1182	0.001788	0.00171264	1.044	0.2966
ABCC8	11:17501100:A:T	rs3758948	35-10kb	A	T	0.97249	0.012043	0.0205	0.003211	0.00225333	1.425	0.1542
ABCC8	11:17501210:A:G	rs3758947	35-10kb	G	A	0.97276	0.012043	0.0218	0.003211	0.00225333	1.425	0.1542
ABCC8	11:17501394:C:G	rs6486371	35-10kb	C	G	0.98211	0.0094896	0.0572	0.00246	0.00168378	1.461	0.1441
ABCC8	11:17501451:T:TCAAAACAAAA	rs148869285	35-10kb	T	TCAAAACAAAA	0.976969	0.0231	0.3128
ABCC8	11:17501604:A:G	rs73433183	35-10kb	G	A	1.0204	0.027385	0.4618	-0.006039	0.00565979	-1.067	0.286
ABCC8	11:17501639:C:T	rs12807605	35-10kb	C	T	1.0208	0.015702	0.1906	-0.001596	0.00259301	-0.6155	0.5383
ABCC8	11:17501751:C:T	rs985572	35-10kb	T	C	0.98507	0.0096177	0.1179	0.001852	0.00168364	1.1	0.2713
ABCC8	11:17502045:C:T	rs985571	35-10kb	C	T	0.97528	0.024132	0.2996	0.006692	0.00455548	1.469	0.142
ABCC8	11:17502129:A:G	rs78927854	35-10kb	A	G	0.97324	0.024152	0.2614	0.007525	0.00460526	1.634	0.1024
ABCC8	11:17502207:C:G	rs10832792	35-10kb	G	C	0.9823	0.0094896	0.0599	0.002406	0.00168252	1.43	0.1527
ABCC8	11:17502270:G:GA	rs142226552	35-10kb	G	GA	1.0248	0.0241	0.3091
ABCC8	11:17502349:A:G	rs75918556	35-10kb	G	A	0.9737	0.024284	0.2725	0.006692	0.00455548	1.469	0.142
ABCC8	11:17502496:C:T	rs75708567	35-10kb	C	T	0.97528	0.024186	0.3007	0.006692	0.00455548	1.469	0.142
ABCC8	11:17502580:A:T	rs74696503	35-10kb	T	A	0.97528	0.024186	0.3008	0.006692	0.00455548	1.469	0.142
ABCC8	11:17502725:A:G	rs56130449	35-10kb	A	G	0.97531	0.024206	0.3017	0.006692	0.00455548	1.469	0.142
ABCC8	11:17502796:C:G	rs34620691	35-10kb	C	G	1.0078	0.014931	0.6029	-0.001788	0.0024823	-0.7203	0.4714
ABCC8	11:17502825:A:G	rs56063548	35-10kb	G	A	0.97539	0.024186	0.3029	0.006692	0.00455548	1.469	0.142
ABCC8	11:17502848:C:T	rs75148461	35-10kb	C	T	1.0677	0.027512	0.0173	0.0002802	0.00566404	0.04947	0.9605
ABCC8	11:17502866:A:G	rs4757521	35-10kb	A	G	0.98005	0.0095823	0.0354	0.001226	0.00170467	0.7192	0.472
ABCC8	11:17503093:C:CG	rs11431119	35-10kb	CG	C	1.01542	0.0096	0.1128
ABCC8	11:17503135:A:G	rs56070367	35-10kb	G	A	0.97535	0.024206	0.3025	0.006692	0.00455548	1.469	0.142
ABCC8	11:17503170:A:C	rs1001543	35-10kb	A	C	1.019	0.02312	0.4163	-0.003559	0.00445767	-0.7984	0.4247
ABCC8	11:17503307:C:G	rs1859091	35-10kb	G	C	0.98093	0.009637	0.0458	0.00114	0.00170378	0.6691	0.5035
ABCC8	11:17503458:A:G	rs76856619	35-10kb	A	G	0.97531	0.024226	0.3021	0.006692	0.00455548	1.469	0.142
ABCC8	11:17503542:C:G	rs4757522	35-10kb	C	G	0.98468	0.009637	0.1091	0.001684	0.001684	1	0.3172
ABCC8	11:17503601:A:G	rs144247082	35-10kb						0.01159	0.00697353	1.662	0.09662
ABCC8	11:17503850:G:T	rs10832793	35-10kb	T	G	0.97489	0.010505	0.0155	0.002831	0.00186618	1.517	0.1295
ABCC8	11:17503891:A:T	rs78911961	35-10kb	T	A	0.97405	0.024226	0.2777	0.006697	0.0045651	1.467	0.1424
ABCC8	11:17504137:A:T	rs79034964	35-10kb	T	A	0.97534	0.024206	0.3023	0.006616	0.00457222	1.447	0.148
ABCC8	11:17504363:A:G	rs11823850	35-10kb	G	A	0.9739	0.012024	0.0279	0.002987	0.00225604	1.324	0.1855
ABCC8	11:17504599:A:G	rs112620295	35-10kb	G	A	0.9722	0.023235	0.2249	0.006271	0.0042429	1.478	0.1395
ABCC8	11:17504648:A:G	rs12281584	35-10kb	G	A	0.97175	0.023235	0.2174	0.006271	0.0042429	1.478	0.1395
ABCC8	11:17504694:A:G	rs12294674	35-10kb	A	G	0.96543	0.023469	0.1338	0.006271	0.0042429	1.478	0.1395
ABCC8	11:17504700:C:T	rs11024302	35-10kb	C	T	0.96618	0.023434	0.1421	0.006271	0.0042429	1.478	0.1395
ABCC8	11:17504713:C:G	rs7943395	35-10kb	G	C	0.98286	0.0098036	0.0778	0.001471	0.00170097	0.8648	0.3872
ABCC8	11:17504784:C:G	rs11024303	35-10kb						-0.002575	0.00187819	-1.371	0.1705
ABCC8	11:17505008:C:T	rs7936673	35-10kb	T	C	1.0204	0.013782	0.1423	-0.001698	0.00233306	-0.7278	0.4668
ABCC8	11:17505279:G:T	rs4757523	35-10kb	T	G	0.98241	0.009637	0.0656	0.001258	0.00170138	0.7394	0.4597
ABCC8	11:17505297:C:T	rs11024306	35-10kb	T	C	0.97152	0.023216	0.2133	0.006299	0.00423036	1.489	0.1365
ABCC8	11:17505377:A:G	rs11024307	35-10kb	G	A	0.97189	0.023291	0.2209	0.006228	0.00423673	1.47	0.1416
ABCC8	11:17505570:A:T	rs12577163	35-10kb	T	A	1.04	0.028685	0.1717	0.0004457	0.00566328	0.0787	0.9373
ABCC8	11:17505643:G:T	rs56317689	35-10kb	T	G	1.0089	0.014982	0.5547	-0.002031	0.00247562	-0.8204	0.412
ABCC8	11:17505721:A:AC	rs200873594	35-10kb	A	AC	0.966765	0.0295	0.2525
ABCC8	11:17505726:C:T	rs56095800	35-10kb	C	T	0.97563	0.024118	0.3063	0.006889	0.00455622	1.512	0.1306
ABCC8	11:17505729:G:T	rs4757524	35-10kb	T	G	0.98277	0.0095823	0.0697
ABCC8	11:17505740:C:CTGAG	rs68020903	35-10kb	CTGAG	C	0.983635	0.0096	0.08602
ABCC8	11:17505815:C:G	rs12576130	35-10kb	G	C	1.0399	0.028685	0.1724	0.0006173	0.00564776	0.1093	0.913
ABCC8	11:17506159:A:G	rs10766404	35-10kb	G	A	0.98356	0.0095823	0.0836	0.001574	0.00171348	0.9186	0.3584
ABCC8	11:17506176:C:T	rs66902740	35-10kb	C	T	0.97566	0.012006	0.0401	0.002934	0.00225519	1.301	0.1935
ABCC8	11:17506218:A:G	rs10741728	35-10kb	A	G	0.98366	0.0095823	0.0855	0.001574	0.00171348	0.9186	0.3584
ABCC8	11:17506302:A:G	rs10766405	35-10kb	A	G	0.98385	0.0095823	0.0894	0.001728	0.00171429	1.008	0.3134
ABCC8	11:17506542:G:T	rs10766406	35-10kb	G	T	0.98365	0.0095823	0.0854	0.001794	0.00171347	1.047	0.2954
ABCC8	11:17506613:C:T	rs4757525	35-10kb	T	C	0.97881	0.009637	0.0263	0.001587	0.00170115	0.9329	0.3509
ABCC8	11:17506684:C:T	rs58150842	35-10kb	C	T	0.9768	0.024118	0.3304	0.005806	0.00457165	1.27	0.2043
ABCC8	11:17506747:C:G	rs78071706	35-10kb	C	G	1.0381	0.028611	0.1912	0.002269	0.00563167	0.4029	0.687
ABCC8	11:17506874:A:C	rs1076204	35-10kb	A	C	0.98389	0.0095633	0.0895	0.001794	0.00171347	1.047	0.2954
ABCC8	11:17507221:A:G	rs2355018	35-10kb	A	G	0.99066	0.013392	0.4835	-0.0004095	0.00246984	-0.1658	0.8683
ABCC8	11:17507747:C:T	rs76175660	35-10kb	C	T	1.0376	0.028611	0.1975	0.002269	0.00563167	0.4029	0.687
ABCC8	11:17507796:C:G	rs886294	35-10kb	C	G	0.9908	0.013335	0.4883	-0.0003402	0.00246165	-0.1382	0.8901
ABCC8	11:17508140:A:G	rs12278908	35-10kb	G	A	0.99046	0.013335	0.472	-0.0004879	0.00246913	-0.1976	0.8434
ABCC8	11:17508213:A:G	rs12278956	35-10kb	G	A	0.99032	0.013335	0.466	-0.0004137	0.00246985	-0.1675	0.867
ABCC8	11:17508377:A:G	rs57520450	35-10kb	G	A	0.97183	0.023012	0.2143	0.004993	0.00422063	1.183	0.2369
ABCC8	11:17508552:G:T	rs140406494	35-10kb	G	T	0.98036	0.045085	0.6599
ABCC8	11:17508578:A:G	rs11823071	35-10kb	G	A	1.0042	0.010505	0.6871	-0.001623	0.00185507	-0.8749	0.3817
ABCC8	11:17508851:A:T	rs6486372	35-10kb	A	T	0.99014	0.013318	0.4567	-0.0004881	0.00247014	-0.1976	0.8434
ABCC8	11:17508910:G:T	rs141170914	35-10kb	G	T	0.97587	0.024377	0.3164	0.00621	0.0045898	1.353	0.1762
ABCC8	11:17508931:A:T	rs7105703	35-10kb	A	T	1.0066	0.012199	0.5915	-0.0005519	0.00213666	-0.2583	0.7962
ABCC8	11:17509071:A:G	rs35871739	35-10kb	G	A	1.0111	0.014937	0.4583	-0.00294	0.00247892	-1.186	0.2358
ABCC8	11:17509400:C:T	rs4756890	35-10kb	C	T	0.99546	0.010672	0.6696	0.0008762	0.00191519	0.4575	0.6473
ABCC8	11:17509530:C:T	rs4756891	35-10kb	T	C	0.99563	0.010726	0.6827	0.0008762	0.00191519	0.4575	0.6473
ABCC8	11:17509555:C:T	rs4756892	35-10kb	T	C	1.0407	0.035981	0.267	0.008346	0.00687479	1.214	0.2248
ABCC8	11:17509733:A:T	rs4756893	35-10kb	T	A	0.99586	0.010672	0.6973	0.0008889	0.00191532	0.4641	0.6426
ABCC8	11:17510069:G:T	rs34112408	35-10kb	G	T	0.99366	0.011726	0.5878	-0.0004668	0.00205729	-0.2269	0.8205
ABCC8	11:17510231:C:T	rs11606229	35-10kb	T	C	0.99346	0.011706	0.5751	-0.0004814	0.00205639	-0.2341	0.8149
ABCC8	11:17510281:A:AGAG	rs72329133	35-10kb	A	AGAG	1.00642	0.0117	0.5827
ABCC8	11:17510328:C:G	rs10832794	35-10kb	G	C	0.99459	0.011706	0.6433	-0.000516	0.00205906	-0.2506	0.8021
ABCC8	11:17510347:C:CT	rs35107083	35-10kb	CT	C	1.00833	0.0118	0.4819
ABCC8	11:17510354:C:T	rs16934241	35-10kb	T	C	0.99329	0.011726	0.566	-0.0004641	0.00205627	-0.2257	0.8215
ABCC8	11:17510404:A:G	rs4757526	35-10kb	G	A	0.99365	0.011706	0.5866	-0.0004792	0.00205665	-0.233	0.8158
ABCC8	11:17510419:A:G	rs11603988	35-10kb	G	A	0.97455	0.011932	0.0307	0.003323	0.00225441	1.474	0.1405
ABCC8	11:17510565:A:G	rs4757527	35-10kb	A	G	0.99399	0.011706	0.6065	-0.0004792	0.00205665	-0.233	0.8158
ABCC8	11:17510600:C:T	rs75943379	35-10kb	C	T	1.0316	0.028571	0.2764	0.001967	0.0056965	0.3453	0.7299
ABCC8	11:17510669:A:C	rs4757528	35-10kb	A	C	0.9932	0.011726	0.5607	-0.0004792	0.00205665	-0.233	0.8158
ABCC8	11:17510707:A:G	rs4757529	35-10kb	G	A	0.99293	0.011726	0.5454	-0.0004792	0.00205665	-0.233	0.8158
ABCC8	11:17510756:A:G	rs4757530	35-10kb	G	A	0.99304	0.011706	0.5507	-0.0004792	0.00205665	-0.233	0.8158
ABCC8	11:17510832:G:T	rs4757531	35-10kb	T	G	0.9933	0.011706	0.5657	-0.0004792	0.00205665	-0.233	0.8158
ABCC8	11:17510850:A:G	rs4757532	35-10kb	G	A	0.99333	0.011706	0.5677	-0.0004792	0.00205665	-0.233	0.8158
ABCC8	11:17511286:C:G	rs57527755	35-10kb	C	G	0.99721	0.015551	0.8573	-0.002818	0.00291236	-0.9676	0.3333
ABCC8	11:17511301:A:G	rs34836351	35-10kb	G	A	0.99367	0.011726	0.5884	-0.0005311	0.00205853	-0.258	0.7964
ABCC8	11:17511427:A:C	rs7129639	35-10kb	C	A	1.0059	0.0097489	0.5488	0.0003925	0.00175537	0.2236	0.8231
ABCC8	11:17511780:C:T	rs55735208	35-10kb	T	C	0.98107	0.024025	0.4264	0.00591	0.00453917	1.302	0.193
ABCC8	11:17512726:C:T	rs148471693	35-10kb	C	T	1.061	0.046684	0.2046
ABCC8	11:17513023:A:G	rs4756894	35-10kb	G	A	0.99833	0.013829	0.9037	0.002107	0.00257077	0.8196	0.4125
ABCC8	11:17513147:C:T	rs17703233	35-10kb	T	C	0.97213	0.018094	0.1182	0.003401	0.00318446	1.068	0.2857
ABCC8	11:17513389:A:G	rs6486374	35-10kb	G	A	0.99797	0.013846	0.8835	0.002025	0.0025711	0.7876	0.431
ABCC8	11:17513407:A:G	rs56170308	35-10kb	A	G	0.98121	0.024025	0.4298	0.006256	0.00453005	1.381	0.1675
ABCC8	11:17513426:C:G	rs6486375	35-10kb	G	C	0.99796	0.013829	0.8826	0.002025	0.0025711	0.7876	0.431
ABCC8	11:17513446:C:T	rs6486376	35-10kb	C	T	0.99805	0.013829	0.8878	0.002025	0.0025711	0.7876	0.431
ABCC8	11:17513563:A:G	rs6486377	35-10kb	A	G	0.99826	0.013829	0.9001	0.002025	0.0025711	0.7876	0.431
ABCC8	11:17513815:C:T	rs4757533	35-10kb	C	T	0.99866	0.013829	0.9225	0.002025	0.0025711	0.7876	0.431
ABCC8	11:17513943:G:T	rs12576915	35-10kb	G	T	0.99602	0.015285	0.794	-0.002906	0.00283512	-1.025	0.3056
ABCC8	11:17514252:C:T	rs4756895	35-10kb	C	T	0.9797	0.0095823	0.0323	0.002224	0.00170552	1.304	0.1922
ABCC8	11:17514301:C:T	rs917276	35-10kb	C	T	0.97708	0.028049	0.4085	-0.001519	0.00568275	-0.2673	0.7892
ABCC8	11:17514347:A:G	rs4756896	35-10kb	G	A	0.99854	0.013829	0.9159	0.002025	0.0025711	0.7876	0.431
ABCC8	11:17514365:C:T	rs917277	35-10kb	T	C	1.0198	0.0095633	0.0404	-0.00159	0.00170017	-0.9352	0.3497
ABCC8	11:17514392:C:T	rs4756897	35-10kb	C	T	0.99798	0.013829	0.8835	0.002025	0.0025711	0.7876	0.431
ABCC8	11:17514430:A:G	rs2355020	35-10kb	A	G	0.99786	0.013829	0.8772	0.00186	0.00257155	0.7233	0.4696
ABCC8	11:17515105:C:T	rs2072224	35-10kb	T	C	0.99789	0.013829	0.8784	0.001892	0.00257065	0.736	0.4618
ABCC8	11:17515109:A:T	rs4757535	35-10kb	T	A	0.9769	0.028333	0.4095	-0.002342	0.00569691	-0.4111	0.681
ABCC8	11:17515126:T:TG	rs60575902	35-10kb	T	TG	0.976872	0.0283	0.4081
ABCC8	11:17515143:A:G	rs4757536	35-10kb	G	A	0.99812	0.013846	0.8922	0.001892	0.00257065	0.736	0.4618
ABCC8	11:17515668:C:T	rs1055581	35-10kb	T	C	1.0174	0.0094896	0.0684	-0.00077	0.00169492	-0.4543	0.6496
ABCC8	11:17515693:A:G	rs1055577	35-10kb	G	A	1.0185	0.0094896	0.054	-0.00077	0.00169492	-0.4543	0.6496
ABCC8	11:17515833:A:G	rs1055574	35-10kb	A	G	1.0179	0.0094896	0.0616	-0.0006874	0.00169561	-0.4054	0.6852
ABCC8	11:17515970:A:G	rs2072225	35-10kb	G	A	1.0204	0.0095633	0.0348	-0.0016	0.00170249	-0.9398	0.3474
ABCC8	11:17516029:A:G	rs2072226	35-10kb	A	G	0.99726	0.015227	0.8571	-0.002732	0.00283608	-0.9633	0.3355
ABCC8	11:17516038:C:T	rs2072227	35-10kb	C	T	1.0176	0.0094896	0.0662	-0.0007398	0.00169523	-0.4364	0.6625
ABCC8	11:17516081:C:CA	rs113336938	35-10kb	CA	C	0.981376	0.0242	0.4374
ABCC8	11:17516183:C:T	rs7108947	35-10kb	T	C	0.97714	0.028049	0.4096	-0.002339	0.00564158	-0.4146	0.6785
ABCC8	11:17516389:C:CA	rs78912298	35-10kb	CA	C	0.997603	0.0153	0.8734
ABCC8	11:17516522:C:T	rs56361848	35-10kb	C	T	0.97206	0.0254	0.2646	0.009668	0.0047814	2.022	0.04322
ABCC8	11:17516648:A:G	rs11024309	35-10kb	A	G	1.0198	0.0095633	0.0402	-0.0016	0.00170249	-0.9398	0.3474
ABCC8	11:17517235:A:G	rs10832795	35-10kb	A	G	0.9797	0.0097107	0.0347	0.001634	0.00170795	0.9567	0.3388
ABCC8	11:17517381:C:CAT	rs10530940	35-10kb	CAT	C	0.977751	0.0095	0.01757
ABCC8	11:17517407:C:G	rs1859824	35-10kb	G	C	0.97749	0.028108	0.418	-0.002342	0.00569691	-0.4111	0.681
ABCC8	11:17517696:A:G	rs58158338	35-10kb	G	A	0.99711	0.015302	0.8501	-0.002994	0.00283254	-1.057	0.2908
ABCC8	11:17517879:A:C	rs2072228	35-10kb	C	A	0.97888	0.0095441	0.0253	0.002903	0.00169865	1.709	0.08748
ABCC8	11:17518180:C:T	rs2072229	35-10kb	T	C	0.97623	0.012061	0.0461	0.003533	0.00225607	1.566	0.1175
ABCC8	11:17518525:G:T	rs2072230	35-10kb	G	T	0.98115	0.0096561	0.0487	0.002009	0.00172298	1.166	0.2436
ABCC8	11:17518909:A:G	rs2072231	35-10kb	A	G	0.99688	0.015185	0.8369	-0.002994	0.00282453	-1.06	0.2892
ABCC8	11:17519697:C:G	rs2072232	35-10kb	C	G	0.99533	0.015452	0.7618	-0.002661	0.00284447	-0.9355	0.3496
ABCC8	11:17519742:C:G	rs1064074	35-10kb	C	G	1.0224	0.0098185	0.024	-0.003237	0.00172917	-1.872	0.06134
ABCC8	11:17519864:C:T	rs2072233	35-10kb	C	T	0.99437	0.015625	0.7179	-0.002464	0.00286013	-0.8615	0.389
ABCC8	11:17520249:C:T	rs2270023	35-10kb	C	T	0.97844	0.01246	0.0802	0.004386	0.0022007	1.993	0.0463
ABCC8	11:17520339:A:G	rs2270024	35-10kb	A	G	0.99367	0.010581	0.5484	0.002196	0.00182696	1.202	0.2295
ABCC8	11:17520786:C:G	rs11024310	35-10kb	C	G	0.97134	0.021111	0.1683	0.005054	0.00329465	1.534	0.1252
ABCC8	11:17520965:A:G	rs2283252	35-10kb						-0.0005715	0.0060598	-0.09431	0.9249
ABCC8	11:17521762:A:G	rs72868481	35-10kb	G	A	1.0348	0.011332	0.0025	-0.001506	0.00185058	-0.8138	0.4158
ABCC8	11:17521825:C:T	rs11024311	35-10kb	C	T	1.0031	0.019283	0.8708	-0.002269	0.00344362	-0.6589	0.51
ABCC8	11:17522086:C:T	rs878208	35-10kb	C	T	0.98737	0.01504	0.398	0.0003347	0.00269485	0.1242	0.9012
ABCC8	11:17522194:C:T	rs67239821	35-10kb	T	C	0.99441	0.030862	0.8559	-0.001683	0.00564197	-0.2983	0.7655
ABCC8	11:17522638:A:G	rs10832796	35-10kb	G	A	1.0287	0.010784	0.0088	-0.0009913	0.00182863	-0.5421	0.5878
ABCC8	11:17522810:C:T	rs2072234	35-10kb	T	C	1.019	0.0098773	0.0565	-0.0008643	0.00171013	-0.5054	0.6133
ABCC8	11:17523289:C:T	rs12270644	35-10kb	C	T	1.0036	0.019497	0.8547	0.0002611	0.00350564	0.07448	0.9406
ABCC8	11:17523474:A:G	rs17703528	35-10kb	G	A	0.97237	0.021671	0.1961	0.0004341	0.00388283	0.1118	0.911
ABCC8	11:17524018:A:G	rs2073584	35-10kb	A	G	0.98697	0.014892	0.3786	-3.88e-05	0.00269257	-0.01441	0.9885
ABCC8	11:17524548:C:T	rs985575	35-10kb	T	C	0.97603	0.017778	0.1723	-0.0005038	0.00324823	-0.1551	0.8767
ABCC8	11:17525334:A:G	rs12287484	35-10kb	A	G	1.0097	0.025765	0.7083	0.00061	0.00435093	0.1402	0.8885
ABCC8	11:17525965:A:G	rs11024312	35-10kb	G	A	1.0089	0.02546	0.729	0.0006969	0.00438302	0.159	0.8736
ABCC8	11:17526256:A:G	rs76769358	35-10kb	A	G	0.9564	0.023015	0.0528	0.001367	0.00363177	0.3764	0.7066
ABCC8	11:17528273:A:G	rs1119618	35-10kb	G	A	0.98384	0.016647	0.3279	0.0006404	0.00298277	0.2147	0.83
ABCC8	11:17529218:A:G	rs7129919	35-10kb	G	A	0.98546	0.016775	0.3826	0.0003009	0.00298512	0.1008	0.9197
ABCC8	11:17530066:C:T	rs3922326	35-10kb	C	T	1.0045	0.038199	0.906	-0.003824	0.00526214	-0.7267	0.4675
ABCC8	11:17530463:A:C	rs1006099	35-10kb	C	A	0.98441	0.011671	0.1783	0.004064	0.0021514	1.889	0.05904
ABCC8	11:17530484:A:G	rs7104083	35-10kb	G	A	0.97943	0.0095823	0.03	0.001059	0.00170285	0.6219	0.5341
ABCC8	11:17531146:A:G	rs17776775	35-10kb	G	A	0.96986	0.0211	0.147	0.0008007	0.00400951	0.1997	0.8418
ABCC8	11:17531449:G:T	rs2237965	35-10kb	G	T	0.96872	0.010193	0.0018	0.001276	0.00180839	0.7056	0.4805
ABCC8	11:17531831:A:T	rs733874	35-10kb	A	T	0.97954	0.0095823	0.031	0.0007054	0.00170263	0.4143	0.6787
ABCC8	11:17532102:C:T	rs2237964	35-10kb	C	T	0.98348	0.014798	0.2603	0.0007834	0.00271825	0.2882	0.7732
ABCC8	11:17532597:A:G	rs1076311	35-10kb	G	A	0.97944	0.0095823	0.0302	0.0008064	0.00170306	0.4735	0.6359
ABCC8	11:17533397:A:G	rs2190453	35-10kb	G	A	0.9797	0.0095823	0.0324	0.0008943	0.0017031	0.5251	0.5995
CACNG3	16:24232135:A:G	rs56052907	35-10kb	G	A	0.98478	0.052834	0.7715
CACNG3	16:24232149:A:G	rs429813	35-10kb	G	A	1.0033	0.010859	0.7608	0.002713	0.00191461	1.417	0.1565
CACNG3	16:24232629:C:T	rs78601351	35-10kb	C	T	1.0673	0.018777	0.000522	0.003254	0.00326379	0.997	0.3189
CACNG3	16:24232929:A:G	rs76934148	35-10kb	G	A	0.9729	0.032599	0.3993	-0.004173	0.00593346	-0.7033	0.4819
CACNG3	16:24234068:A:C	rs73550440	35-10kb	A	C	1.0548	0.013847	0.000116	0.001498	0.00228493	0.6556	0.5121
CACNG3	16:24234898:C:T	rs198148	35-10kb	T	C	1.0341	0.012671	0.0081	-0.0006643	0.00218089	-0.3046	0.7607
CACNG3	16:24235296:A:T	rs192261313	35-10kb	T	A	1.0927	0.045716	0.0526	0.004722	0.0067198	0.7027	0.4823
CACNG3	16:24235573:A:T	rs198149	35-10kb	T	A	1.0267	0.011239	0.0189	-0.003477	0.00185341	-1.876	0.06068
CACNG3	16:24235580:A:T	rs74013168	35-10kb	A	T	1.0554	0.013847	9.75e-05	0.001225	0.00228587	0.5359	0.592
CACNG3	16:24235590:C:T	rs198150	35-10kb	C	T	1.0199	0.010832	0.0683	-0.003374	0.00181106	-1.863	0.06262
CACNG3	16:24235627:A:G	rs198151	35-10kb	A	G	1.0157	0.010832	0.1502	-0.003457	0.00179771	-1.923	0.05451
CACNG3	16:24236094:C:G	rs432445	35-10kb	C	G	1.0163	0.010811	0.1339	-0.00363	0.00179614	-2.021	0.04332
CACNG3	16:24236158:A:T	rs198152	35-10kb	A	T	1.0344	0.012616	0.0073	-0.000697	0.00218017	-0.3197	0.7492
CACNG3	16:24236588:G:T	rs198153	35-10kb	G	T	1.0197	0.010832	0.0718	-0.003283	0.00181181	-1.812	0.07008
CACNG3	16:24236991:C:T	rs13336830	35-10kb	C	T	1.0563	0.013847	7.63e-05	0.001125	0.00228473	0.4924	0.6225
CACNG3	16:24237083:A:T	rs198154	35-10kb	T	A	1.0347	0.012542	0.0066	-0.0009241	0.00217538	-0.4248	0.671
CACNG3	16:24237563:A:C	rs198155	35-10kb	C	A	1.0204	0.010832	0.0621	-0.003102	0.00181722	-1.707	0.08785
CACNG3	16:24237859:C:T	rs198156	35-10kb	T	C	1.0342	0.012542	0.0073	-0.001199	0.00217683	-0.5508	0.5818
CACNG3	16:24237958:A:C	rs198157	35-10kb	C	A	1.0267	0.011112	0.0177	-0.002933	0.00185633	-1.58	0.1142
CACNG3	16:24238065:C:G	rs198158	35-10kb	C	G	1.0468	0.010078	5.56e-06	-0.002406	0.00171124	-1.406	0.1598
CACNG3	16:24238074:G:GGGT	rs146534818	35-10kb	G	GGGT	0.946674	0.0138	7.117e-05
CACNG3	16:24238461:C:T	rs57846780	35-10kb	T	C	1.0565	0.013794	6.78e-05	0.0007993	0.0022896	0.3491	0.7271
CACNG3	16:24238482:A:G	rs72779998	35-10kb						-0.007819	0.00616154	-1.269	0.2046
CACNG3	16:24239403:A:G	rs183203	35-10kb	G	A	1.0204	0.010779	0.0616	-0.00327	0.0018197	-1.797	0.07247
CACNG3	16:24239546:C:T	rs116294597	35-10kb	C	T	0.9594	0.029862	0.1652	-0.0008002	0.00548458	-0.1459	0.884
CACNG3	16:24240288:C:G	rs28669242	35-10kb	G	C	1.057	0.013794	5.84e-05	0.001064	0.00229162	0.4643	0.6425
CACNG3	16:24240575:C:T	rs28755870	35-10kb	C	T	1.0487	0.014004	0.000682
CACNG3	16:24240660:C:T	rs35433000	35-10kb	C	T	1.0136	0.01174	0.25
CACNG3	16:24240723:G:T	rs150978588	35-10kb	T	G	0.95067	0.035828	0.158
CACNG3	16:24240725:G:T	rs198160	35-10kb	G	T	1.0576	0.010258	4.88e-08	-0.001773	0.00170645	-1.039	0.2991
CACNG3	16:24240759:A:G	rs28704922	35-10kb	A	G	1.0507	0.014059	0.000435	0.001069	0.00228957	0.4669	0.6406
CACNG3	16:24240933:A:T	rs73552305	35-10kb	A	T	1.0591	0.013847	3.36e-05	0.001149	0.00229113	0.5015	0.6161
CACNG3	16:24241052:A:G	rs116514633	35-10kb	A	G	0.95726	0.029909	0.1442	-0.0008002	0.00548458	-0.1459	0.884
CACNG3	16:24241886:A:G	rs13336355	35-10kb	A	G	1.0585	0.013847	4.08e-05	0.001149	0.00229113	0.5015	0.6161
CACNG3	16:24242392:A:G	rs9935276	35-10kb	G	A	0.96916	0.013763	0.0229	0.0004539	0.00261313	0.1737	0.8621
CACNG3	16:24242550:C:T	rs34438878	35-10kb	C	T	1.0581	0.013827	4.36e-05	0.00109	0.00229232	0.4755	0.6344
CACNG3	16:24243204:C:CA	rs34571410	35-10kb	CA	C	1.00955	0.0099	0.3367
CACNG3	16:24243317:C:T	rs8059959	35-10kb	C	T	0.9689	0.013763	0.0217	0.0004539	0.00261313	0.1737	0.8621
CACNG3	16:24243833:C:T	rs198165	35-10kb	C	T	1.0268	0.011132	0.0175	-0.002743	0.00186853	-1.468	0.1421
CACNG3	16:24244672:C:T	rs198166	35-10kb	T	C	1.0335	0.01245	0.0082	-0.001052	0.00215972	-0.4871	0.6262
CACNG3	16:24244962:A:C	rs8050159	35-10kb	A	C	1.0183	0.010685	0.0903
CACNG3	16:24245090:A:G	rs169140	35-10kb	A	G	1.0336	0.01245	0.008	-0.001052	0.00215972	-0.4871	0.6262
CACNG3	16:24245155:A:C	rs198167	35-10kb	A	C	1.0407	0.010303	0.000109	-0.0009942	0.00185381	-0.5363	0.5918
CACNG3	16:24245162:C:G	rs8050648	35-10kb	C	G	1.0583	0.013847	4.22e-05	0.00144	0.0022908	0.6286	0.5296
CACNG3	16:24245188:A:G	rs8050644	35-10kb	A	G	0.95805	0.029862	0.1512	-0.001054	0.00545266	-0.1933	0.8467
CACNG3	16:24245258:G:T	rs9806811	35-10kb	G	T	0.96542	0.012838	0.0061	0.0001395	0.002416	0.05774	0.954
CACNG3	16:24245292:A:G	rs198168	35-10kb	A	G	1.0407	0.010303	0.000106	-0.0009942	0.00185381	-0.5363	0.5918
CACNG3	16:24245314:C:T	rs198169	35-10kb	C	T	1.0078	0.0099315	0.4317	-0.001721	0.00173523	-0.9918	0.3214
CACNG3	16:24245322:A:G	rs198170	35-10kb	G	A	1.0405	0.010303	0.000116	-0.0009942	0.00185381	-0.5363	0.5918
CACNG3	16:24245620:C:T	rs73552321	35-10kb	T	C	1.0576	0.013827	5.06e-05	0.001472	0.00228963	0.6429	0.5204
CACNG3	16:24245712:C:T	rs198171	35-10kb	T	C	1.008	0.0099315	0.4239	-0.001738	0.00173626	-1.001	0.3169
CACNG3	16:24245995:A:G	rs198172	35-10kb	A	G	1.0083	0.0099315	0.4044	-0.001824	0.00173714	-1.05	0.2937
CACNG3	16:24246699:A:T	rs198173	35-10kb	T	A	1.041	0.010303	9.79e-05	-0.001047	0.00185474	-0.5645	0.5725
CACNG3	16:24246743:A:T	rs7199214	35-10kb	A	T	0.95873	0.029956	0.1595	-0.002055	0.00551382	-0.3727	0.7094
CACNG3	16:24247031:A:G	rs198174	35-10kb	A	G	1.0405	0.010248	0.000107	-0.001047	0.00185474	-0.5645	0.5725
CACNG3	16:24247063:C:T	rs60811435	35-10kb	T	C	1.0579	0.013827	4.68e-05	0.001696	0.0022953	0.7389	0.46
CACNG3	16:24247119:C:T	rs147403634	35-10kb	C	T	0.91892	0.044546	0.0577	-0.01214	0.00778704	-1.559	0.1192
CACNG3	16:24247399:A:C	rs149953153	35-10kb	C	A	1.0505	0.055854	0.3776
CACNG3	16:24248065:G:T	rs58616600	35-10kb	G	T	1.0581	0.013847	4.58e-05	0.001849	0.00229918	0.8042	0.4214
CACNG3	16:24248083:A:AC	rs61056822	35-10kb	A	AC	0.944783	0.0138	4.134e-05
CACNG3	16:24248549:A:G	rs198175	35-10kb	G	A	1.0412	0.010303	9.06e-05	-0.001177	0.00185296	-0.6352	0.5253
CACNG3	16:24248727:A:C	rs198176	35-10kb	A	C	1.0419	0.010248	6.31e-05	-0.001177	0.00185296	-0.6352	0.5253
CACNG3	16:24248778:A:C	rs76488341	35-10kb	C	A	0.98237	0.017438	0.3078	0.0005095	0.00322264	0.1581	0.8744
CACNG3	16:24248809:C:T	rs141107331	35-10kb	C	T	0.99144	0.021163	0.6845	0.002812	0.00359407	0.7824	0.434
CACNG3	16:24248843:A:G	rs169141	35-10kb	A	G	1.0289	0.011539	0.0136
CACNG3	16:24248932:C:G	rs7205865	35-10kb	C	G	0.97273	0.03159	0.3815
CACNG3	16:24248933:A:G	rs7206206	35-10kb	G	A	0.96817	0.031514	0.3047
CACNG3	16:24248948:A:G	rs28729077	35-10kb	G	A	0.96703	0.013763	0.0149	-0.0003005	0.00261304	-0.115	0.9085
CACNG3	16:24249043:A:G	rs675990	35-10kb	A	G	1.0343	0.01245	0.0068	-0.001803	0.00215902	-0.8351	0.4037
CACNG3	16:24249190:A:T	rs364414	35-10kb	A	T	1.0406	0.010303	0.000114
CACNG3	16:24249377:A:G	rs112049972	35-10kb	A	G	0.9526	0.019414	0.0124	-0.0003084	0.0032125	-0.096	0.9235
CACNG3	16:24249843:A:G	rs392728	35-10kb	G	A	1.0417	0.010303	7.3e-05	-0.001177	0.00185296	-0.6352	0.5253
CACNG3	16:24249959:A:G	rs443485	35-10kb	A	G	1.0417	0.010303	7.4e-05	-0.001053	0.00185387	-0.568	0.5701
CACNG3	16:24250003:C:CGT	rs200059173	35-10kb	CGT	C	1.04938	0.0169	0.004463
CACNG3	16:24250147:G:T	rs79511586	35-10kb	G	T	1.0716	0.019107	0.000295	0.001121	0.00337244	0.3324	0.7396
CACNG3	16:24250605:C:T	rs427032	35-10kb	C	T	1.0333	0.012523	0.009	-0.001655	0.00216142	-0.7657	0.4439
CACNG3	16:24251167:A:G	rs12444655	35-10kb	A	G	0.98674	0.014902	0.3703	5.301e-06	0.00283173	0.001872	0.9985
CACNG3	16:24251230:A:G	rs9925433	35-10kb	G	A	0.96636	0.013856	0.0135	-0.0001637	0.00261168	-0.06268	0.95
CACNG3	16:24251277:A:G	rs143639666	35-10kb	G	A	1.0145	0.054142	0.79
CACNG3	16:24252058:A:T	rs390050	35-10kb	A	T	1.0112	0.011061	0.3128	0.0023	0.00182975	1.257	0.2087
CACNG3	16:24252155:A:G	rs368108	35-10kb	G	A	1.014	0.010384	0.1816	0.001989	0.00172357	1.154	0.2487
CACNG3	16:24252564:C:G	rs367083	35-10kb	C	G	1.006	0.010978	0.5836	0.000992	0.00193864	0.5117	0.6089
CACNG3	16:24252685:A:T	rs35533357	35-10kb	T	A	0.94663	0.028939	0.0581	0.004117	0.00439475	0.9368	0.3489
CACNG3	16:24252878:A:G	rs79419315	35-10kb	A	G	1.0243	0.017202	0.162	0.001675	0.00280335	0.5975	0.5502
CACNG3	16:24252922:A:G	rs2021512	35-10kb	G	A	1.0135	0.011406	0.2408	-0.001471	0.00193273	-0.7611	0.4466
CACNG3	16:24253014:C:T	rs1494548	35-10kb	T	C	1.0205	0.010412	0.0512	-7.192e-05	0.0017723	-0.04058	0.9676
CACNG3	16:24253643:C:T	rs12919232	35-10kb	T	C	0.98792	0.030717	0.6924	-0.006227	0.00500563	-1.244	0.2136
CACNG3	16:24254952:A:G	rs447292	35-10kb	A	G	1.0246	0.010172	0.0168	0.0003828	0.00178711	0.2142	0.8304
CACNG3	16:24256514:C:T	rs71379855	35-10kb	T	C	0.96557	0.025806	0.1745	0.0002151	0.00374152	0.05749	0.9542
CACNG3	16:24256576:C:T	rs1389825	35-10kb	C	T	1.0119	0.0096517	0.2214	0.0003854	0.00172593	0.2233	0.8233
CACNG3	16:24256845:A:G	rs73552345	35-10kb						-0.0009515	0.00836116	-0.1138	0.9094
CACNG3	16:24257014:C:T	rs76038576	35-10kb	C	T	1.0126	0.02524	0.6211	-0.002957	0.00436071	-0.6781	0.4977
CACNG3	16:24257232:A:G	rs2022174	35-10kb	G	A	1.0087	0.015907	0.5863	0.002709	0.00283457	0.9557	0.3393
CACNG3	16:24257766:C:G	rs916675	35-10kb	G	C	1.0093	0.011132	0.4051	-0.001191	0.00194958	-0.6109	0.5413
CACNG3	16:24257792:C:T	rs72781808	35-10kb	C	T	1.0048	0.010779	0.6573	0.001775	0.00194627	0.912	0.3618
CACNG3	16:24258838:C:T	rs113475058	35-10kb						-0.01339	0.00641898	-2.086	0.03702
CACNG3	16:24258896:C:T	rs11645383	35-10kb	C	T	1.0053	0.010779	0.6225	0.001746	0.00194324	0.8985	0.369
CACNG3	16:24259119:C:G	rs62028544	35-10kb	G	C	1.0058	0.010832	0.5904	0.001793	0.00194237	0.9231	0.356
CACNG3	16:24259931:C:T	rs75423361	35-10kb	T	C	1.0091	0.015833	0.567
CACNG3	16:24259978:C:T	rs1494549	35-10kb	T	C	1.0085	0.011024	0.4448
CACNG3	16:24260703:A:G	rs66664596	35-10kb	G	A	1.0082	0.011079	0.4598	-0.001199	0.00194833	-0.6154	0.5383
CACNG3	16:24261165:C:T	rs12149348	35-10kb	T	C	1.0046	0.010726	0.6664	0.001904	0.00194088	0.981	0.3267
CACNG3	16:24261275:A:G	rs8062078	35-10kb	G	A	0.99669	0.031845	0.917	0.001988	0.00728739	0.2728	0.785
CACNG3	16:24261468:A:G	rs28658113	35-10kb	G	A	1.0217	0.010098	0.0335	0.000763	0.0018184	0.4196	0.6748
CACNG3	16:24261850:C:T	rs11644879	35-10kb	T	C	1.0048	0.010726	0.6575	0.001904	0.00194088	0.981	0.3267
CACNG3	16:24262335:C:T	rs72781810	35-10kb	C	T	1.0044	0.010726	0.68	0.001793	0.00194237	0.9231	0.356
CACNG3	16:24262370:C:T	rs113515118	35-10kb	T	C	1.0566	0.021192	0.0094	0.0006752	0.00360877	0.1871	0.8516
CACNG3	16:24262681:G:GAGA	rs10532726	35-10kb	G	GAGA	0.990545	0.011	0.3888
CACNG3	16:24262924:A:T	rs28457196	35-10kb	T	A	1.0096	0.011024	0.3854	-0.001141	0.00194544	-0.5865	0.5576
CACNG3	16:24263043:C:T	rs62028545	35-10kb	C	T	1.0039	0.010726	0.7165	0.001784	0.00194187	0.9187	0.3583
CACNG3	16:24264538:A:G	rs4787924	35-10kb	G	A	1.0117	0.0095783	0.2244	0.0003948	0.00172326	0.2291	0.8188
CACNG3	16:24265411:A:G	rs3760105	35-10kb	G	A	0.99318	0.031534	0.8283	0.0008701	0.00725083	0.12	0.9045
CACNG3	16:24265630:A:G	rs3760104	35-10kb	G	A	1.01	0.011024	0.3658	-0.001199	0.00194833	-0.6154	0.5383
CACNG3	16:24265881:G:T	rs11640517	35-10kb	T	G	1.0037	0.039136	0.9242	0.004719	0.00693461	0.6805	0.4962
CACNG3	16:24266173:A:C	rs2239341	35-10kb	A	C	1.0101	0.011024	0.3629	-0.001199	0.00194833	-0.6154	0.5383
CACNG3	16:24266604:C:T	rs1494550	35-10kb	T	C	1.0044	0.010726	0.6823	0.002009	0.00194106	1.035	0.3006
CACNG3	16:24266784:A:G	rs1494551	35-10kb	A	G	1.0097	0.010951	0.3781	-0.001444	0.0019406	-0.7441	0.4568
CACNG3	16:24267309:A:C	rs11646957	Intragenic	C	A	1.0033	0.010726	0.7581	0.0018	0.00194217	0.9268	0.3541
CACNG3	16:24267475:C:CT	rs138438483	Intragenic	CT	C	1.05707	0.0211	0.008466
CACNG3	16:24268580:A:G	rs11640852	Intragenic	A	G	1.003	0.010726	0.7772	0.001695	0.0019418	0.8729	0.3828
CACNG3	16:24268748:G:T	rs78095961	Intragenic	G	T	0.88861	0.044695	0.0082
CACNG3	16:24269177:A:T	rs2238496	Intragenic	T	A	0.99811	0.010392	0.8555	0.0004493	0.00187992	0.239	0.8111
CACNG3	16:24269287:C:G	rs2238497	Intragenic	C	G	1.0095	0.011024	0.3935	-0.001304	0.0019483	-0.6693	0.5034
CACNG3	16:24269658:A:G	rs2299671	Intragenic	G	A	1.0097	0.011024	0.3823	-0.001304	0.0019483	-0.6693	0.5034
CACNG3	16:24269774:A:G	rs117325777	Intragenic	A	G	1.0429	0.038138	0.2705	-0.0005432	0.00637409	-0.08522	0.9321
CACNG3	16:24271059:A:C	rs2238498	Intragenic	C	A	1.0108	0.010951	0.3282	-0.001403	0.00194214	-0.7224	0.4701
CACNG3	16:24271120:G:T	rs117009167	Intragenic						-0.001976	0.0074063	-0.2668	0.7896
CACNG3	16:24272057:C:T	rs11860647	Intragenic	T	C	1.0183	0.010118	0.0728	0.0008547	0.00182589	0.4681	0.6397
CACNG3	16:24272123:A:G	rs77671587	Intragenic	G	A	0.99442	0.031171	0.8574	0.001557	0.00583365	0.2669	0.7896
CACNG3	16:24272199:A:G	rs62028546	Intragenic	G	A	1.0538	0.047967	0.2742
CACNG3	16:24272366:A:T	rs2040730	Intragenic	T	A	0.99481	0.031763	0.8698	0.001988	0.00728739	0.2728	0.785
CACNG3	16:24272385:G:T	rs965830	Intragenic	G	T	1.011	0.0095981	0.2555	0.0002355	0.00172401	0.1366	0.8913
CACNG3	16:24272467:C:T	rs78671333	Intragenic	C	T	0.97451	0.031523	0.4126	-0.00378	0.00550619	-0.6865	0.4925
CACNG3	16:24274113:C:T	rs66526286	Intragenic	T	C	1.0106	0.011024	0.3385	-0.001313	0.0019472	-0.6743	0.5002
CACNG3	16:24274125:A:G	rs62028547	Intragenic	A	G	1.0038	0.010726	0.7208	0.00172	0.00194241	0.8855	0.3759
CACNG3	16:24274391:A:G	rs9940796	Intragenic	A	G	0.9898	0.03165	0.7461	0.001988	0.00728739	0.2728	0.785
CACNG3	16:24274643:C:T	rs62028548	Intragenic	T	C	1.0035	0.010726	0.7418	0.00172	0.00194241	0.8855	0.3759
CACNG3	16:24274781:C:G	rs11640412	Intragenic	C	G	1.0041	0.010726	0.7051	0.001599	0.00193842	0.8249	0.4095
CACNG3	16:24275388:A:T	rs2214437	Intragenic	A	T	1.0113	0.0095981	0.2428	0.0002355	0.00172401	0.1366	0.8913
CACNG3	16:24276397:C:T	rs12927118	Intragenic	C	T	1.0195	0.016497	0.2408	-0.0001327	0.00265241	-0.05003	0.9601
CACNG3	16:24277597:C:T	rs9635490	Intragenic	C	T	1.004	0.033097	0.9048	0.001706	0.00752536	0.2267	0.8207
CACNG3	16:24277639:G:T	rs17759268	Intragenic	T	G	1.0034	0.010779	0.7545	0.00179	0.00194291	0.9213	0.357
CACNG3	16:24278530:A:G	rs62028550	Intragenic	G	A	1.0052	0.010779	0.6293	0.001954	0.00194235	1.006	0.3146
CACNG3	16:24278770:A:G	rs11648782	Intragenic	A	G	1.0036	0.010726	0.7348	0.001557	0.00193344	0.8053	0.4207
CACNG3	16:24279205:G:T	rs35449731	Intragenic	T	G	1.0231	0.016019	0.1533	-0.0005368	0.00255619	-0.21	0.8337
CACNG3	16:24279278:C:T	rs2189291	Intragenic	T	C	1.0055	0.009745	0.5767	-0.0005255	0.00173834	-0.3023	0.7624
CACNG3	16:24279408:T:TGA	rs137996714	Intragenic	T	TGA	0.995809	0.0108	0.6997
CACNG3	16:24280103:G:T	rs8048987	Intragenic	G	T	1.0164	0.010431	0.1196	-0.0008494	0.00186517	-0.4554	0.6489
CACNG3	16:24280385:C:T	rs62028551	Intragenic	T	C	1.004	0.010779	0.7108	0.001713	0.00193319	0.8861	0.3756
CACNG3	16:24280395:C:T	rs62028552	Intragenic	T	C	1.0037	0.010726	0.7301	0.001713	0.00193319	0.8861	0.3756
CACNG3	16:24281274:C:G	rs2283550	Intragenic	G	C	1.0053	0.012186	0.6652	0.002767	0.00209939	1.318	0.1875
CACNG3	16:24282250:C:T	rs12930391	Intragenic	C	T	1.0916	0.036132	0.0153	-0.001378	0.00572973	-0.2405	0.81
CACNG3	16:24282453:A:G	rs11861918	Intragenic	A	G	0.99953	0.0098773	0.9618	-0.001447	0.00176895	-0.818	0.4134
CACNG3	16:24282599:A:G	rs2238499	Intragenic	G	A	1.0042	0.010706	0.6976	-0.003006	0.00190736	-1.576	0.1151
CACNG3	16:24282622:C:T	rs11866284	Intragenic	T	C	0.99857	0.0098773	0.8852	-0.001595	0.00176986	-0.9012	0.3676
CACNG3	16:24283181:T:TC	rs60974487	Intragenic	T	TC	1.0003	0.0099	0.9779
CACNG3	16:24283930:A:T	rs17815868	Intragenic	A	T	1.0055	0.010779	0.6141	0.001835	0.00193811	0.9468	0.3438
CACNG3	16:24284003:A:T	rs7192301	Intragenic	A	T	1.0089	0.0096716	0.3604	-0.000869	0.00172626	-0.5034	0.6147
CACNG3	16:24284136:C:T	rs11645882	Intragenic	C	T	1.0062	0.010726	0.5624	0.0019	0.00193838	0.9802	0.3271
CACNG3	16:24284370:A:G	rs7192926	Intragenic	A	G	1.0005	0.010544	0.9601	-0.002628	0.0018961	-1.386	0.1659
CACNG3	16:24284507:C:T	rs147196065	Intragenic	C	T	1.0865	0.039074	0.0337	0.0003955	0.00672848	0.05878	0.9531
CACNG3	16:24284554:G:T	rs75771833	Intragenic	T	G	1.0644	0.049285	0.2051
CACNG3	16:24284686:C:T	rs12927982	Intragenic	T	C	0.99814	0.010892	0.8646	-0.002925	0.00195652	-1.495	0.1349
CACNG3	16:24284825:C:T	rs34354821	Intragenic	T	C	0.96736	0.025028	0.1849	-0.002485	0.00373572	-0.6652	0.506
CACNG3	16:24285172:C:T	rs113487168	Intragenic	T	C	1.0635	0.036922	0.0955	0.004615	0.00700303	0.659	0.51
CACNG3	16:24285208:A:G	rs2238500	Intragenic	A	G	1.02	0.0095633	0.0386	0.00111	0.00173356	0.6403	0.522
CACNG3	16:24285374:G:T	rs141353141	Intragenic	G	T	1.0242	0.013639	0.0802	-0.0007165	0.00241083	-0.2972	0.7663
CACNG3	16:24285989:A:G	rs2238501	Intragenic	G	A	1.0068	0.010726	0.5257	0.001744	0.00193993	0.899	0.3687
CACNG3	16:24285990:A:C	rs2238502	Intragenic	A	C	1.0236	0.012227	0.0569	-0.0004716	0.00223932	-0.2106	0.8332
CACNG3	16:24286205:C:G	rs78508576	Intragenic	C	G	0.96756	0.025028	0.1876	-0.002485	0.00373572	-0.6652	0.506
CACNG3	16:24286232:A:T	rs12932555	Intragenic	A	T	0.99965	0.0098227	0.9716	-0.0015	0.00176595	-0.8494	0.3957
CACNG3	16:24286403:A:G	rs77852403	Intragenic	G	A	0.96743	0.025028	0.1858	-0.002485	0.00373572	-0.6652	0.506
CACNG3	16:24286602:A:G	rs113082179	Intragenic	G	A	1.0613	0.037846	0.1159	0.003922	0.00696997	0.5627	0.5737
CACNG3	16:24286657:C:T	rs11866573	Intragenic	C	T	1.0239	0.013534	0.0812	-0.0007902	0.00241062	-0.3278	0.7431
CACNG3	16:24286659:C:T	rs10852264	Intragenic	T	C	1.0436	0.026681	0.11	-0.0006461	0.00477531	-0.1353	0.8924
CACNG3	16:24287378:C:T	rs9922364	Intragenic	C	T	1.0202	0.0095633	0.0365	0.00104	0.00173391	0.5998	0.5487
CACNG3	16:24287656:A:G	rs11640324	Intragenic	G	A	1.0062	0.010726	0.5647	0.001744	0.00193993	0.899	0.3687
CACNG3	16:24287692:A:G	rs11646923	Intragenic	A	G	1.0073	0.010745	0.4991	0.001744	0.00193993	0.899	0.3687
CACNG3	16:24288188:C:CA	rs200516332	Intragenic	CA	C	1.02809	0.0416	0.5056
CACNG3	16:24288225:A:T	rs76011588	Intragenic	T	A	0.9679	0.024971	0.1914	-0.002485	0.00373572	-0.6652	0.506
CACNG3	16:24288728:C:T	rs71391553	Intragenic	C	T	1.0905	0.036059	0.0162	-0.0003359	0.00562647	-0.0597	0.9524
CACNG3	16:24288739:C:G	rs2238503	Intragenic	C	G	1.0067	0.010745	0.5347	0.001705	0.00194125	0.8783	0.3799
CACNG3	16:24288752:A:C	rs2238504	Intragenic	C	A	0.99943	0.0098227	0.9538	-0.001525	0.00176525	-0.8639	0.3877
CACNG3	16:24290208:A:G	rs7197695	Intragenic	G	A	1.0196	0.0095633	0.0423	0.001036	0.00173331	0.5977	0.5501
CACNG3	16:24290657:A:C	rs12919566	Intragenic	C	A	1.0144	0.024543	0.5591	0.0004906	0.00515282	0.09521	0.9242
CACNG3	16:24290962:C:T	rs991910	Intragenic	C	T	1.0071	0.010044	0.4836	-0.001975	0.0018186	-1.086	0.2774
CACNG3	16:24291053:A:T	rs991911	Intragenic	T	A	1.0018	0.0098415	0.8588	-0.002417	0.00176552	-1.369	0.171
CACNG3	16:24291991:A:G	rs59465042	Intragenic	G	A	0.9907	0.012135	0.4412	-0.002315	0.00221743	-1.044	0.2966
CACNG3	16:24292307:C:CAGAA	rs74328404	Intragenic	CAGAA	C	1.01623	0.0246	0.511
CACNG3	16:24292455:A:G	rs138773424	Intragenic	G	A	1.0952	0.036059	0.0116	-0.0003507	0.00564371	-0.06214	0.9505
CACNG3	16:24292838:A:G	rs2247011	Intragenic	G	A	1.011	0.010377	0.2922	-0.000859	0.00185449	-0.4632	0.6432
CACNG3	16:24293285:A:C	rs2283551	Intragenic	C	A	0.98626	0.011284	0.2201	0.0009031	0.00203814	0.4431	0.6577
CACNG3	16:24293594:A:G	rs6497728	Intragenic	A	G	1.0108	0.010377	0.3001	-0.000859	0.00185449	-0.4632	0.6432
CACNG3	16:24294110:C:G	rs9933084	Intragenic	C	G	1.013	0.011356	0.2556	-0.0009432	0.00203847	-0.4627	0.6436
CACNG3	16:24294421:C:T	rs74849995	Intragenic	C	T	1.0896	0.033141	0.0096	-0.000586	0.00499574	-0.1173	0.9066
CACNG3	16:24294448:C:T	rs994339	Intragenic	T	C	1.0111	0.010358	0.2873	-0.0006646	0.00184714	-0.3598	0.719
CACNG3	16:24295099:C:G	rs9935975	Intragenic	C	G	1.0058	0.0096561	0.5521	-0.002146	0.00174047	-1.233	0.2177
CACNG3	16:24295226:C:T	rs148542518	Intragenic	T	C	0.95241	0.03855	0.206	0.0002219	0.00653031	0.03398	0.9729
CACNG3	16:24295319:C:T	rs9926562	Intragenic	T	C	1.0233	0.013514	0.0881	-0.000369	0.00241176	-0.153	0.8784
CACNG3	16:24295516:A:C	rs11865135	Intragenic	A	C	1.004	0.0096936	0.6825	-0.002146	0.00174047	-1.233	0.2177
CACNG3	16:24295689:C:T	rs11862219	Intragenic	T	C	0.9919	0.012135	0.5027	-0.002268	0.00221701	-1.023	0.3065
CACNG3	16:24295753:A:G	rs150672046	Intragenic	A	G	1.0204	0.041953	0.6306	0.003129	0.0071049	0.4404	0.6597
CACNG3	16:24295986:A:G	rs9938719	Intragenic	A	G	1.0115	0.010358	0.2714	-0.0006463	0.00184816	-0.3497	0.7266
CACNG3	16:24296183:A:G	rs2238505	Intragenic	G	A	1.0067	0.010726	0.5317	0.001922	0.00193457	0.9935	0.3205
CACNG3	16:24296204:C:CAA	rs3216343	Intragenic	CAA	C	1.02245	0.0122	0.06814
CACNG3	16:24296252:C:G	rs71391554	Intragenic	G	C	0.96583	0.024914	0.1629	-0.002583	0.00374023	-0.6906	0.4899
CACNG3	16:24296686:A:G	rs6497729	Intragenic	G	A	1.0132	0.010358	0.2064	-0.0006777	0.00184609	-0.3671	0.7136
CACNG3	16:24297226:A:G	rs28433134	Intragenic	G	A	1.0212	0.013534	0.1208	-0.0004281	0.00242138	-0.1768	0.8597
CACNG3	16:24297291:A:G	rs71391555	Intragenic	G	A	0.96781	0.02428	0.1778	-0.002583	0.00374023	-0.6906	0.4899
CACNG3	16:24297470:A:G	rs9921732	Intragenic	A	G	1.0108	0.024397	0.6583	0.0002169	0.00519024	0.04179	0.9667
CACNG3	16:24297521:A:C	rs9921802	Intragenic	C	A	1.0222	0.012153	0.0714	-0.0002789	0.00224377	-0.1243	0.9011
CACNG3	16:24297682:A:G	rs9929149	Intragenic	G	A	1.011	0.012373	0.3787	-0.001143	0.00214688	-0.5324	0.5945
CACNG3	16:24297983:C:T	rs2238506	Intragenic	C	T	1.008	0.010726	0.456	0.001922	0.00193457	0.9935	0.3205
CACNG3	16:24298532:C:T	rs2341934	Intragenic	C	T	1.0094	0.0098227	0.3394	-0.001595	0.00178153	-0.8953	0.3707
CACNG3	16:24299566:A:T	rs739747	Intragenic	T	A	1.0119	0.010377	0.2558	-0.0008818	0.00185447	-0.4755	0.6345
CACNG3	16:24299671:A:T	rs62029005	Intragenic	T	A	1.0078	0.010726	0.4673	0.001922	0.00193457	0.9935	0.3205
CACNG3	16:24299744:G:T	rs117413424	Intragenic	G	T	0.97009	0.048608	0.5321	-0.001724	0.00774136	-0.2227	0.8238
CACNG3	16:24299946:A:G	rs71391556	Intragenic	A	G	0.96488	0.024914	0.1513	-0.002583	0.00374023	-0.6906	0.4899
CACNG3	16:24300287:A:G	rs72781836	Intragenic	G	A	1.0077	0.010726	0.473	0.001922	0.00193457	0.9935	0.3205
CACNG3	16:24301165:A:G	rs12930174	Intragenic	G	A	1.0115	0.010377	0.2696	-0.000785	0.00185316	-0.4236	0.6719
CACNG3	16:24301350:A:G	rs144971985	Intragenic	A	G	1.0201	0.045351	0.6614	-0.002712	0.00691131	-0.3924	0.6948
CACNG3	16:24301475:A:G	rs62029006	Intragenic	G	A	1.0077	0.010726	0.4749	0.001922	0.00193457	0.9935	0.3205
CACNG3	16:24301701:C:T	rs17759710	Intragenic	C	T	1.0075	0.010726	0.4864	0.001922	0.00193457	0.9935	0.3205
CACNG3	16:24301731:C:T	rs62029007	Intragenic	C	T	1.0079	0.010726	0.4616	0.001922	0.00193457	0.9935	0.3205
CACNG3	16:24301897:C:T	rs12598137	Intragenic	T	C	1.0078	0.010726	0.4711	0.001922	0.00193457	0.9935	0.3205
CACNG3	16:24302447:C:T	rs62029009	Intragenic	T	C	0.99174	0.012117	0.4937	-0.002955	0.00220687	-1.339	0.1806
CACNG3	16:24302727:A:G	rs78523184	Intragenic	A	G	1.0918	0.033087	0.0079	0.0001429	0.00501932	0.02847	0.9773
CACNG3	16:24303574:C:T	rs11640935	Intragenic	C	T	1.0071	0.010799	0.5134	0.001685	0.00193923	0.8689	0.385
CACNG3	16:24304351:C:T	rs117365481	Intragenic	C	T	1.0233	0.041629	0.5805	0.003819	0.00707222	0.54	0.5893
CACNG3	16:24304444:G:T	rs3826255	Intragenic	G	T	0.99211	0.012171	0.5154	-0.003153	0.00221886	-1.421	0.1554
CACNG3	16:24304714:A:G	rs723722	Intragenic	A	G	1.0119	0.010377	0.256	-0.000543	0.00185578	-0.2926	0.7699
CACNG3	16:24304826:C:T	rs12931805	Intragenic	C	T	0.96356	0.025084	0.1389	-0.003168	0.00375355	-0.844	0.3987
CACNG3	16:24304831:A:T	rs72781837	Intragenic	A	T	0.96243	0.015495	0.0135	-0.00529	0.00279156	-1.895	0.05819
CACNG3	16:24304980:A:C	rs723723	Intragenic	A	C	1.0109	0.024406	0.6583	0.0004148	0.00523209	0.07928	0.9368
CACNG3	16:24305430:A:G	rs62029010	Intragenic	G	A	1.008	0.010726	0.4579	0.001997	0.0019332	1.033	0.3017
CACNG3	16:24306078:G:T	rs62029011	Intragenic	G	T	1.0482	0.046024	0.3062	-0.001958	0.00756861	-0.2587	0.7959
CACNG3	16:24306105:A:G	rs2238507	Intragenic	G	A	1.012	0.010377	0.2518	-0.0005688	0.001857	-0.3063	0.7594
CACNG3	16:24306170:A:G	rs2238508	Intragenic	A	G	0.99141	0.012117	0.4764	-0.003567	0.00220867	-1.615	0.1065
CACNG3	16:24306195:A:G	rs2238509	Intragenic	G	A	1.0412	0.010872	0.000201	0.0009555	0.00192874	0.4954	0.6204
CACNG3	16:24306551:A:C	rs7198576	Intragenic	C	A	1.0403	0.010946	0.000304	0.001204	0.00193943	0.6208	0.5348
CACNG3	16:24306595:A:G	rs13335304	Intragenic	A	G	1.0362	0.026349	0.1776	8.957e-05	0.00531257	0.01686	0.9866
CACNG3	16:24307303:C:T	rs74705765	Intragenic	T	C	1.0755	0.03227	0.024	0.0005327	0.00479047	0.1112	0.9114
CACNG3	16:24307376:A:G	rs16973504	Intragenic	G	A	1.0276	0.028333	0.3358	0.001182	0.00536785	0.2202	0.8257
CACNG3	16:24307396:A:G	rs8052039	Intragenic	A	G	1.0382	0.011319	0.000935	1.415e-05	0.00203979	0.006937	0.9945
CACNG3	16:24307790:C:T	rs3785376	Intragenic	C	T	1.0236	0.028374	0.4113	0.001182	0.00536785	0.2202	0.8257
CACNG3	16:24307857:T:TG	rs3837784	Intragenic	T	TG	0.982357	0.0099	0.07157
CACNG3	16:24307969:C:T	rs916891	Intragenic	T	C	1.0383	0.011319	0.000889	3.725e-05	0.00203886	0.01827	0.9854
CACNG3	16:24308704:A:G	rs62029013	Intragenic	G	A	1.0077	0.011059	0.489	0.002353	0.00196411	1.198	0.2309
CACNG3	16:24308825:C:T	rs9652580	Intragenic	C	T	1.017	0.0098036	0.086	0.002215	0.00173182	1.279	0.2009
CACNG3	16:24309108:C:T	rs1557809	Intragenic	T	C	0.99068	0.012264	0.445	-0.003883	0.00225494	-1.722	0.08525
CACNG3	16:24309433:A:T	rs117877076	Intragenic	T	A	1.0511	0.047919	0.2987
CACNG3	16:24309956:C:T	rs1557810	Intragenic	C	T	1.0093	0.010415	0.3719	-0.001171	0.00176011	-0.6653	0.5059
CACNG3	16:24309989:C:T	rs1557811	Intragenic	T	C	0.98884	0.015593	0.4717	-0.003803	0.00279017	-1.363	0.1728
CACNG3	16:24310100:A:G	rs2158245	Intragenic	A	G	0.99665	0.015792	0.8319	-0.0006429	0.00284973	-0.2256	0.8215
CACNG3	16:24310282:A:G	rs2107118	Intragenic	A	G	0.9537	0.0097048	1.03e-06	-0.0002482	0.00171291	-0.1449	0.8848
CACNG3	16:24310882:A:G	rs12598144	Intragenic	G	A	0.97689	0.01069	0.0287	-0.001039	0.00187241	-0.5549	0.579
CACNG3	16:24311282:C:T	rs546852400	Intragenic						-0.0008781	0.00431075	-0.2037	0.8386
CACNG3	16:24311577:A:G	rs72781842	Intragenic	G	A	0.95874	0.032375	0.1931	0.0006886	0.00514264	0.1339	0.8935
CACNG3	16:24311629:G:T	rs8055531	Intragenic	G	T	1.0054	0.01135	0.635	-0.00148	0.00197307	-0.7501	0.4533
CACNG3	16:24311684:A:G	rs8055687	Intragenic	G	A	1.0044	0.01135	0.7017	-0.0009748	0.00196572	-0.4959	0.62
CACNG3	16:24312066:A:G	rs8060410	Intragenic	G	A	1.0042	0.01135	0.7147	-0.0007694	0.00196576	-0.3914	0.6955
CACNG3	16:24312768:C:T	rs7204986	Intragenic	T	C	1.0067	0.010827	0.5352	-0.001059	0.00191952	-0.5517	0.5812
CACNG3	16:24313396:A:G	rs13337712	Intragenic	G	A	1.0033	0.01135	0.7691	-0.0009414	0.00196452	-0.4792	0.6318
CACNG3	16:24313653:A:G	rs12599474	Intragenic	A	G	1.0084	0.010827	0.4414	-0.001026	0.00191991	-0.5344	0.5931
CACNG3	16:24314527:A:G	rs71391557	Intragenic	G	A	0.96915	0.028649	0.2741	-0.001142	0.00485132	-0.2354	0.8139
CACNG3	16:24314869:C:T	rs72781844	Intragenic	C	T	0.98558	0.021604	0.5013	-0.004623	0.00412768	-1.12	0.2629
CACNG3	16:24315564:A:G	rs7200040	Intragenic	G	A	0.9992	0.010443	0.9388	-0.0006491	0.00184456	-0.3519	0.7249
CACNG3	16:24315647:C:T	rs35723567	Intragenic	C	T	1.0598	0.033898	0.0864	-0.003284	0.00533637	-0.6154	0.5383
CACNG3	16:24315697:C:G	rs139511599	Intragenic	G	C	0.87253	0.036516	0.000188	0.003799	0.00642809	0.591	0.5546
CACNG3	16:24316470:A:G	rs79114987	Intragenic	G	A	0.97819	0.01629	0.1758	-0.002817	0.00254932	-1.105	0.2694
CACNG3	16:24317247:A:G	rs117076875	Intragenic	G	A	0.98003	0.026073	0.4391	0.002557	0.00388484	0.6582	0.5105
CACNG3	16:24317521:A:G	rs72781845	Intragenic	G	A	1.0034	0.018305	0.8522	-0.004555	0.00321001	-1.419	0.1559
CACNG3	16:24317856:C:G	rs1859199	Intragenic	C	G	1.0043	0.011849	0.7177	-0.001773	0.00203186	-0.8726	0.383
CACNG3	16:24318302:A:T	rs9926669	Intragenic	T	A	1.005	0.011849	0.6747	-0.00186	0.00203368	-0.9146	0.3605
CACNG3	16:24319694:C:T	rs757200	Intragenic	T	C	0.97699	0.010609	0.0282	-0.003808	0.00189453	-2.01	0.04447
CACNG3	16:24319796:A:G	rs8055066	Intragenic	G	A	0.99756	0.01229	0.8422	-0.001084	0.00209186	-0.5182	0.6043
CACNG3	16:24320199:A:C	rs151338522	Intragenic	A	C	1.0626	0.032777	0.064
CACNG3	16:24320440:A:G	rs9921785	Intragenic	A	G	0.98909	0.010025	0.2738	-0.002605	0.00179284	-1.453	0.1463
CACNG3	16:24320750:A:G	rs13331169	Intragenic	A	G	0.99258	0.011264	0.5083	-0.0006938	0.00200289	-0.3464	0.7291
CACNG3	16:24320766:A:G	rs4787981	Intragenic	G	A	0.99007	0.010378	0.3362	-0.002989	0.00182702	-1.636	0.1019
CACNG3	16:24320791:C:G	rs1859200	Intragenic	C	G	0.99984	0.0099709	0.9876	-0.003632	0.00176912	-2.053	0.04011
CACNG3	16:24320941:A:G	rs1859201	Intragenic	G	A	0.98991	0.010076	0.3143	-0.004095	0.00182976	-2.238	0.02526
CACNG3	16:24320966:A:T	rs4787432	Intragenic	A	T	0.98507	0.0099526	0.1306	-0.002699	0.00176752	-1.527	0.1268
CACNG3	16:24321187:A:G	rs2238510	Intragenic	G	A	0.99972	0.010946	0.9798	-0.001099	0.00191197	-0.5748	0.5655
CACNG3	16:24321437:A:G	rs13331584	Intragenic	G	A	0.99745	0.014279	0.8582	-0.002485	0.00256027	-0.9706	0.3318
CACNG3	16:24321504:T:TG	rs58507861	Intragenic	T	TG	1.02501	0.0236	0.2946
CACNG3	16:24321802:C:T	rs11647896	Intragenic	T	C	0.98511	0.0099852	0.133	-0.002266	0.00176893	-1.281	0.2001
CACNG3	16:24322085:G:T	rs117276593	Intragenic	G	T	1.0104	0.027026	0.7013	-0.002313	0.00431933	-0.5355	0.5923
CACNG3	16:24322367:C:T	rs7187560	Intragenic	C	T	0.97719	0.0096716	0.0171	-0.001561	0.0017453	-0.8944	0.3712
CACNG3	16:24322629:C:T	rs35941978	Intragenic	T	C	0.97753	0.0096913	0.019	-0.001727	0.00174181	-0.9915	0.3215
CACNG3	16:24323230:C:T	rs11644102	Intragenic	C	T	0.98081	0.0099652	0.0518	-0.001879	0.00179294	-1.048	0.2945
CACNG3	16:24323432:A:C	rs4787433	Intragenic	A	C	0.98041	0.0099652	0.0471	-0.002085	0.0017897	-1.165	0.244
CACNG3	16:24323541:C:G	rs141166364	Intragenic	C	G	1.0152	0.045923	0.7427	-0.008797	0.00684059	-1.286	0.1987
CACNG3	16:24323779:A:G	rs117294827	Intragenic	A	G	1.0067	0.027583	0.8075	-0.0009881	0.00460868	-0.2144	0.8302
CACNG3	16:24323977:A:T	rs58753330	Intragenic	A	T	0.98208	0.010018	0.0711	-0.002087	0.00179142	-1.165	0.2439
CACNG3	16:24324892:A:G	rs62029052	Intragenic	A	G	0.98036	0.0099652	0.0466	-0.002207	0.00178849	-1.234	0.2174
CACNG3	16:24325056:A:T	rs77698085	Intragenic	T	A	1.0064	0.027617	0.8172	-0.001142	0.00459742	-0.2484	0.8039
CACNG3	16:24325105:A:G	rs79436982	Intragenic	G	A	0.99448	0.018549	0.7656	0.000114	0.0031897	0.03574	0.9715
CACNG3	16:24325794:A:G	rs12599751	Intragenic	A	G	1.0065	0.027617	0.8133	-0.001142	0.00459742	-0.2484	0.8039
CACNG3	16:24326180:C:T	rs7191505	Intragenic	T	C	0.99012	0.011174	0.3743	0.001697	0.00201592	0.8418	0.4
CACNG3	16:24326212:C:T	rs7190303	Intragenic	C	T	0.99004	0.011192	0.3713
CACNG3	16:24326248:A:G	rs6497733	Intragenic	A	G	0.97317	0.0099702	0.0064	-0.0008432	0.00178606	-0.4721	0.6369
CACNG3	16:24326258:C:T	rs7190328	Intragenic	C	T	0.98991	0.011118	0.3618	0.001659	0.00201629	0.8228	0.4107
CACNG3	16:24326521:C:T	rs4787983	Intragenic	C	T	0.981	0.0099118	0.0529	-0.002345	0.00179008	-1.31	0.1904
CACNG3	16:24326539:C:T	rs2238511	Intragenic	T	C	0.98968	0.011136	0.3518	0.00177	0.00201503	0.8784	0.3798
CACNG3	16:24326722:A:C	rs74013177	Intragenic	A	C	0.98897	0.02541	0.6623	0.0006095	0.00432576	0.1409	0.888
CACNG3	16:24327059:C:T	rs2238512	Intragenic	T	C	0.98795	0.011192	0.2786	0.001601	0.00201637	0.794	0.4272
CACNG3	16:24327170:A:G	rs2238514	Intragenic	G	A	0.98725	0.012799	0.316	0.002328	0.0022936	1.015	0.31
CACNG3	16:24327317:A:AT	rs199978449	Intragenic	A	AT	0.987775	0.0347	0.7232
CACNG3	16:24328949:A:C	rs12919190	Intragenic	C	A	0.99219	0.011504	0.4955
CACNG3	16:24328957:A:C	rs77747607	Intragenic	A	C	0.99425	0.012416	0.6422
CACNG3	16:24329155:A:G	rs12919377	Intragenic	A	G	1.0268	0.010303	0.0103	0.002755	0.0018245	1.51	0.1312
CACNG3	16:24329255:C:T	rs12920739	Intragenic	T	C	1.0052	0.011426	0.6469	-0.0003235	0.00204101	-0.1585	0.8741
CACNG3	16:24329334:C:T	rs12920904	Intragenic	T	C	1.0241	0.010063	0.0178	0.002847	0.00177604	1.603	0.109
CACNG3	16:24329335:A:G	rs79690603	Intragenic	G	A	1.0188	0.044457	0.6752
CACNG3	16:24329370:C:T	rs60966172	Intragenic	T	C	0.98825	0.018534	0.5237	-0.004652	0.00313055	-1.486	0.1374
CACNG3	16:24329511:A:T	rs11074614	Intragenic	T	A	1.0058	0.010985	0.6017
CACNG3	16:24329713:A:G	rs181928067	Intragenic						-0.004078	0.00808165	-0.5046	0.6139
CACNG3	16:24329776:A:G	rs1859202	Intragenic	G	A	1.0073	0.010156	0.4751	0.001613	0.00179802	0.8971	0.3697
CACNG3	16:24329802:C:T	rs1859203	Intragenic	C	T	1.0085	0.010156	0.403	0.001613	0.00179802	0.8971	0.3697
CACNG3	16:24330095:C:T	rs4787985	Intragenic	T	C	1.009	0.010137	0.377	0.001613	0.00179802	0.8971	0.3697
CACNG3	16:24330301:C:G	rs9935334	Intragenic	G	C	1.0086	0.010156	0.3976	0.001613	0.00179802	0.8971	0.3697
CACNG3	16:24330389:A:T	rs9925729	Intragenic	T	A	1.0089	0.010156	0.3832	0.001613	0.00179802	0.8971	0.3697
CACNG3	16:24330657:C:T	rs9925928	Intragenic	T	C	1.009	0.010156	0.3779	0.001613	0.00179802	0.8971	0.3697
CACNG3	16:24330912:C:T	rs7201623	Intragenic	C	T	1.0096	0.010156	0.3456	0.001613	0.00179802	0.8971	0.3697
CACNG3	16:24331114:C:G	rs9938095	Intragenic	G	C	1.0048	0.011353	0.6712	-0.0004743	0.00204264	-0.2322	0.8164
CACNG3	16:24331308:C:T	rs11862054	Intragenic	T	C	1.0107	0.010156	0.2928	0.001537	0.0017985	0.8546	0.3929
CACNG3	16:24331434:A:G	rs16973528	Intragenic	G	A	0.98396	0.015992	0.3119	-0.004182	0.00271735	-1.539	0.124
CACNG3	16:24331827:C:T	rs80256547	Intragenic	C	T	0.98534	0.030769	0.6311	-0.004216	0.00509979	-0.8267	0.4085
CACNG3	16:24331845:G:T	rs4787988	Intragenic	G	T	0.98155	0.019289	0.3344	-0.004652	0.00313055	-1.486	0.1374
CACNG3	16:24331846:A:G	rs4787989	Intragenic	A	G	0.97948	0.019274	0.2821	-0.004339	0.0031171	-1.392	0.1641
CACNG3	16:24332000:A:G	rs8045133	Intragenic	G	A	0.9823	0.010172	0.0791	-0.0005988	0.00181125	-0.3306	0.741
CACNG3	16:24332069:A:G	rs1156455	Intragenic	G	A	1.0094	0.01021	0.3587	0.001439	0.00179987	0.7995	0.4241
CACNG3	16:24332113:G:T	rs4787990	Intragenic	T	G	0.9883	0.018529	0.5254	-0.004919	0.00313312	-1.57	0.1165
CACNG3	16:24332293:A:G	rs4787992	Intragenic	G	A	1.006	0.011353	0.5972	-0.0008283	0.00204266	-0.4055	0.6851
CACNG3	16:24332539:C:T	rs73556406	Intragenic	C	T	0.98786	0.018551	0.5102	-0.004919	0.00313312	-1.57	0.1165
CACNG3	16:24332694:A:G	rs7186661	Intragenic	A	G	1.0047	0.011373	0.6771	-0.000634	0.00204318	-0.3103	0.7563
CACNG3	16:24332744:A:G	rs60777019	Intragenic	G	A	0.98153	0.010172	0.0669	-0.0004675	0.00181202	-0.258	0.7964
CACNG3	16:24332758:C:G	rs12921526	Intragenic	G	C	1.0249	0.010377	0.0177	0.002336	0.00184227	1.268	0.205
CACNG3	16:24332990:A:C	rs11074615	Intragenic	A	C	1.0088	0.010156	0.3861	0.00137	0.00180145	0.7605	0.447
CACNG3	16:24333175:C:T	rs12923108	Intragenic	T	C	1.0285	0.010322	0.0064	0.0017	0.00183943	0.9242	0.3554
CACNG3	16:24333300:A:G	rs62029056	Intragenic	G	A	1.0077	0.031523	0.8082	0.008786	0.00525478	1.672	0.09454
CACNG3	16:24333528:C:T	rs8051597	Intragenic	C	T	1.0079	0.011172	0.4839	-0.0005543	0.00202595	-0.2736	0.7844
CACNG3	16:24333566:A:G	rs77011494	Intragenic	G	A	0.98369	0.025629	0.5212	-0.006208	0.00374427	-1.658	0.09749
CACNG3	16:24333887:A:T	rs75341567	Intragenic	T	A	0.97579	0.030446	0.4209	-0.003911	0.0051238	-0.7633	0.4453
CACNG3	16:24334054:A:G	rs76718528	Intragenic	G	A	0.97527	0.030585	0.4129	-0.00392	0.00511282	-0.7667	0.4433
CACNG3	16:24335098:C:T	rs147547536	Intragenic	T	C	0.97483	0.030568	0.4043	-0.00392	0.00511282	-0.7667	0.4433
CACNG3	16:24335149:A:C	rs117892035	Intragenic	A	C	0.97532	0.030619	0.4144	-0.00392	0.00511282	-0.7667	0.4433
CACNG3	16:24335179:C:T	rs148585115	Intragenic	C	T	0.97479	0.030568	0.4036	-0.00392	0.00511282	-0.7667	0.4433
CACNG3	16:24335672:C:T	rs1859204	Intragenic	T	C	1.0068	0.010892	0.535	-0.0005381	0.00196746	-0.2735	0.7845
CACNG3	16:24335684:C:T	rs1859205	Intragenic	C	T	1.027	0.010175	0.0087	0.002125	0.0017978	1.182	0.2373
CACNG3	16:24336113:C:T	rs736485	Intragenic	C	T	0.98493	0.010191	0.1362	-0.0008428	0.0018156	-0.4642	0.6426
CACNG3	16:24337682:A:G	rs1988473	Intragenic	G	A	1.0369	0.015022	0.0159	-0.0003572	0.00265972	-0.1343	0.8932
CACNG3	16:24337723:A:C	rs1988474	Intragenic	C	A	1.0135	0.010505	0.2017	0.0004753	0.00186685	0.2546	0.799
CACNG3	16:24338048:C:G	rs12596154	Intragenic	C	G	0.99804	0.01328	0.8824	0.001121	0.0022915	0.4892	0.6247
CACNG3	16:24338109:C:T	rs12596171	Intragenic	C	T	0.99721	0.01328	0.8335	0.001121	0.0022915	0.4892	0.6247
CACNG3	16:24338224:C:T	rs8050619	Intragenic	T	C	1.0097	0.010912	0.3785	-0.0008429	0.00198236	-0.4252	0.6707
CACNG3	16:24338403:A:G	rs11640437	Intragenic	G	A	1.0089	0.010912	0.4177	-0.0008686	0.0019822	-0.4382	0.6613
CACNG3	16:24338486:A:G	rs76012853	Intragenic	G	A	0.99776	0.013337	0.8665	0.001121	0.0022915	0.4892	0.6247
CACNG3	16:24338514:G:GGC	rs141947736	Intragenic	G	GGC	0.997403	0.0133	0.8455
CACNG3	16:24339263:A:C	rs28631331	Intragenic	A	C	0.99952	0.016325	0.9763	0.003434	0.0029809	1.152	0.2495
CACNG3	16:24339706:A:G	rs2238516	Intragenic	G	A	0.98452	0.010118	0.1231	-0.001167	0.00179621	-0.6497	0.5159
CACNG3	16:24339933:A:G	rs2238517	Intragenic	A	G	1.0084	0.0097107	0.3865	-0.001299	0.0017267	-0.7523	0.4519
CACNG3	16:24340138:C:T	rs2238518	Intragenic	C	T	1.0093	0.0096177	0.3338	-0.0006225	0.00170876	-0.3643	0.7156
CACNG3	16:24340691:A:G	rs11074616	Intragenic	A	G	1.0088	0.010912	0.4246	-0.0005428	0.00198392	-0.2736	0.7844
CACNG3	16:24341412:A:G	rs2189292	Intragenic	A	G	1.0079	0.010985	0.4724	-7.104e-05	0.00199271	-0.03565	0.9716
CACNG3	16:24341562:A:G	rs6497734	Intragenic	G	A	1.0028	0.016716	0.8657	0.002359	0.00303877	0.7763	0.4376
CACNG3	16:24341809:C:T	rs56181736	Intragenic	C	T	0.99754	0.012553	0.8442	2.201e-05	0.00217061	0.01014	0.9919
CACNG3	16:24342531:A:C	rs12149602	Intragenic	C	A	1.0278	0.010913	0.0119	-0.0004197	0.00194486	-0.2158	0.8292
CACNG3	16:24342688:A:T	rs10775271	Intragenic	T	A	1.0076	0.011005	0.4887	-0.0002199	0.00199005	-0.1105	0.912
CACNG3	16:24343170:C:T	rs4788005	Intragenic	T	C	1.0275	0.01097	0.0134	-0.0003539	0.00194451	-0.182	0.8556
CACNG3	16:24343399:A:G	rs78836693	Intragenic	G	A	0.99887	0.012553	0.9284	0.0001508	0.00216916	0.06952	0.9446
CACNG3	16:24343763:A:G	rs12599973	Intragenic	G	A	1.0271	0.01097	0.0146	-0.0004348	0.00194454	-0.2236	0.8231
CACNG3	16:24343989:A:T	rs62026762	Intragenic	T	A	0.95943	0.018092	0.0221	0.001477	0.00286518	0.5155	0.6062
CACNG3	16:24345332:C:T	rs4788012	Intragenic	T	C	1.0084	0.011005	0.4466	-0.0004666	0.00198807	-0.2347	0.8144
CACNG3	16:24345712:A:G	rs75427747	Intragenic	A	G	0.99157	0.015181	0.577	0.002268	0.00268593	0.8444	0.3985
CACNG3	16:24345761:C:T	rs12444564	Intragenic	C	T	1.0274	0.011136	0.0151	-0.0003184	0.00196908	-0.1617	0.8716
CACNG3	16:24346119:C:T	rs35127768	Intragenic	T	C	1.026	0.01108	0.0207	-0.0002583	0.00196875	-0.1312	0.8956
CACNG3	16:24346633:C:T	rs187587002	Intragenic	C	T	1.0418	0.046728	0.3809	0.00436	0.00813585	0.5359	0.592
CACNG3	16:24346879:C:T	rs11648329	Intragenic	T	C	1.0109	0.009637	0.2595	-0.000155	0.00171422	-0.09042	0.928
CACNG3	16:24346958:G:T	rs79634065	Intragenic	T	G	0.99259	0.012671	0.5572	-0.0002567	0.00221675	-0.1158	0.9078
CACNG3	16:24347461:A:G	rs12930950	Intragenic	G	A	1.0276	0.011136	0.0146	-0.0003524	0.00196872	-0.179	0.858
CACNG3	16:24347533:A:G	rs62026763	Intragenic	A	G	1.0077	0.011043	0.4865	-0.0001018	0.00200987	-0.05065	0.9596
CACNG3	16:24347644:C:G	rs62026764	Intragenic	C	G	1.009	0.011152	0.4219	-0.0001018	0.00200987	-0.05065	0.9596
CACNG3	16:24347884:C:CT	rs66532255	Intragenic	CT	C	1.01096	0.0097	0.263
CACNG3	16:24348232:C:T	rs75691480	Intragenic	C	T	0.99666	0.012466	0.7882	-2.892e-05	0.00217771	-0.01328	0.9894
CACNG3	16:24348395:A:T	rs2238520	Intragenic	A	T	1.0268	0.011062	0.0166	-0.0004681	0.00196433	-0.2383	0.8117
CACNG3	16:24348591:A:G	rs2238521	Intragenic	G	A	1.0269	0.011062	0.0166	-0.0005004	0.00196389	-0.2548	0.7989
CACNG3	16:24349140:A:T	rs79630611	Intragenic	A	T	0.99538	0.012485	0.7109	-0.0001666	0.00217465	-0.07661	0.9389
CACNG3	16:24349413:C:T	rs79077804	Intragenic	C	T	1.0413	0.045825	0.3771	0.00385	0.00792997	0.4855	0.6274
CACNG3	16:24349767:A:T	rs55710724	Intragenic	T	A	0.99542	0.012485	0.7129	-2.892e-05	0.00217771	-0.01328	0.9894
CACNG3	16:24350051:A:G	rs56208891	Intragenic	G	A	0.99548	0.012485	0.7169	-2.892e-05	0.00217771	-0.01328	0.9894
CACNG3	16:24350432:C:CT	rs79915149	Intragenic	CT	C	1.00461	0.0125	0.7149
CACNG3	16:24350678:T:TC	rs74421888	Intragenic	T	TC	1.01491	0.0122	0.2218
CACNG3	16:24350679:C:T	rs2342682	Intragenic	C	T	1.0124	0.011026	0.2643	-5.203e-06	0.00198815	-0.002617	0.9979
CACNG3	16:24350987:A:G	rs55770340	Intragenic	G	A	0.99459	0.02567	0.8327	0.005108	0.00388441	1.315	0.1885
CACNG3	16:24351328:A:C	rs56045524	Intragenic	C	A	0.99545	0.012485	0.7149	-2.892e-05	0.00217771	-0.01328	0.9894
CACNG3	16:24351483:A:G	rs9924537	Intragenic	A	G	1.0077	0.011117	0.4928	-2.058e-05	0.0020078	-0.01025	0.9918
CACNG3	16:24351652:A:G	rs35323377	Intragenic	G	A	1.027	0.011136	0.0169	-0.0002349	0.00197064	-0.1192	0.9051
CACNG3	16:24351706:A:G	rs80036794	Intragenic	G	A	0.99525	0.012485	0.703	-0.0001461	0.00217378	-0.06721	0.9464
CACNG3	16:24351844:A:T	rs34375011	Intragenic	A	T	1.0267	0.011136	0.0178	-0.0004477	0.00196618	-0.2277	0.8199
CACNG3	16:24351975:A:G	rs17828058	Intragenic	A	G	0.99535	0.012485	0.709	-2.892e-05	0.00217771	-0.01328	0.9894
CACNG3	16:24352040:G:T	rs145829740	Intragenic						-0.00496	0.00793473	-0.6251	0.5319
CACNG3	16:24352368:G:T	rs72781859	Intragenic	G	T	0.98081	0.017057	0.256	0.00251	0.00301357	0.8329	0.405
CACNG3	16:24352693:T:TA	rs146993871	Intragenic	T	TA	0.978925	0.017	0.2103
CACNG3	16:24352928:C:T	rs76631697	Intragenic	T	C	1.013	0.042351	0.7605	0.001778	0.0070388	0.2526	0.8006
CACNG3	16:24353071:C:T	rs7184217	Intragenic	C	T	1.0113	0.0096011	0.2439	0.0002539	0.00168257	0.1509	0.8801
CACNG3	16:24353357:A:G	rs9930171	Intragenic	A	G	0.98746	0.01023	0.2175	0.0006948	0.00179767	0.3865	0.6992
CACNG3	16:24353446:A:G	rs140747027	Intragenic	G	A	0.98597	0.027266	0.6043	-0.003635	0.00389645	-0.9329	0.3509
CACNG3	16:24354300:C:T	rs138009511	Intragenic	C	T	0.98139	0.017224	0.2754	0.002168	0.00300568	0.7213	0.4708
CACNG3	16:24354597:C:G	rs2239342	Intragenic	C	G	0.99027	0.010267	0.3408	0.0004708	0.00179626	0.2621	0.7932
CACNG3	16:24354829:C:T	rs2299672	Intragenic	T	C	0.98997	0.010322	0.329	0.0007026	0.00179464	0.3915	0.6955
CACNG3	16:24355121:G:T	rs78318558	Intragenic	G	T	0.99817	0.01294	0.8873	-0.0002644	0.00217792	-0.1214	0.9034
CACNG3	16:24355216:A:C	rs2005704	Intragenic	C	A	1.0206	0.0099702	0.0408	-0.0005404	0.0016983	-0.3182	0.7504
CACNG3	16:24355632:A:T	rs8057687	Intragenic	T	A	1.0069	0.013707	0.6151	0.001793	0.00241677	0.7419	0.4582
CACNG3	16:24356250:A:G	rs11866165	Intragenic	G	A	1.0078	0.010539	0.4615	0.001269	0.00177309	0.7157	0.4742
CACNG3	16:24356533:C:T	rs2189290	Intragenic	C	T	1.0074	0.010078	0.4617	0.0006396	0.00182118	0.3512	0.7255
CACNG3	16:24357000:A:G	rs9796759	Intragenic	G	A	0.99004	0.011779	0.3954	0.001923	0.00204292	0.9413	0.3466
CACNG3	16:24357111:C:T	rs114575252	Intragenic	C	T	1.0316	0.035603	0.3825	-0.003868	0.00528199	-0.7323	0.464
CACNG3	16:24357195:G:T	rs116221233	Intragenic	G	T	1.0321	0.035603	0.3746	-0.003868	0.00528199	-0.7323	0.464
CACNG3	16:24357283:A:C	rs11859115	Intragenic	A	C	1.0242	0.030054	0.4266	-0.006163	0.00474807	-1.298	0.1945
CACNG3	16:24357482:C:T	rs146946221	Intragenic	C	T	1.0285	0.035577	0.4298	-0.003868	0.00528199	-0.7323	0.464
CACNG3	16:24357956:C:T	rs9929027	Intragenic	C	T	1.0236	0.030077	0.4371	-0.006163	0.00474807	-1.298	0.1945
CACNG3	16:24357983:A:G	rs9929254	Intragenic	G	A	1.0286	0.029779	0.3432	-0.006163	0.00474807	-1.298	0.1945
CACNG3	16:24358006:A:G	rs111726266	Intragenic	A	G	1.0245	0.030019	0.4192
CACNG3	16:24358186:C:T	rs9940070	Intragenic	T	C	1.0259	0.030019	0.3935	-0.006163	0.00474807	-1.298	0.1945
CACNG3	16:24358218:C:G	rs9929298	Intragenic	C	G	1.0248	0.03	0.4135	-0.006163	0.00474807	-1.298	0.1945
CACNG3	16:24358244:A:G	rs9929236	Intragenic	A	G	1.0247	0.029891	0.4151	-0.006163	0.00474807	-1.298	0.1945
CACNG3	16:24358678:T:TGAGAAAGAGAAA	rs201110222	Intragenic	T	TGAGAAAGAGAAA	1.01979	0.0402	0.6263
CACNG3	16:24358914:A:G	rs114184031	Intragenic	A	G	1.0251	0.030093	0.4092	-0.006163	0.00474807	-1.298	0.1945
CACNG3	16:24359014:A:G	rs77622488	Intragenic	A	G	1.0252	0.030093	0.4074	-0.006163	0.00474807	-1.298	0.1945
CACNG3	16:24359043:C:T	rs8047869	Intragenic	C	T	1.0141	0.0097661	0.1515	-0.0001927	0.0017298	-0.1114	0.9113
CACNG3	16:24359433:A:G	rs8048828	Intragenic	G	A	1.0167	0.0097092	0.0889	0.0003347	0.00172437	0.1941	0.8461
CACNG3	16:24359710:A:G	rs9934732	Intragenic	G	A	1.0257	0.030167	0.4002	-0.006163	0.00474807	-1.298	0.1945
CACNG3	16:24359745:A:G	rs9934737	Intragenic	G	A	1.024	0.035401	0.5024	-0.003868	0.00528199	-0.7323	0.464
CACNG3	16:24360210:G:T	rs9925471	Intragenic	T	G	1.0332	0.035623	0.3588	-0.003868	0.00528199	-0.7323	0.464
CACNG3	16:24360519:C:T	rs9925741	Intragenic	T	C	1.0339	0.035718	0.3506	-0.003868	0.00528199	-0.7323	0.464
CACNG3	16:24360546:C:CT	rs532084242	Intragenic	CT	C	1.02583	0.0302	0.3987
CACNG3	16:24360774:A:G	rs115612849	Intragenic	A	G	1.0335	0.035718	0.356	-0.003868	0.00528199	-0.7323	0.464
CACNG3	16:24360932:C:T	rs76147744	Intragenic	C	T	1.0256	0.03026	0.4037	-0.006163	0.00474807	-1.298	0.1945
CACNG3	16:24361250:A:G	rs78259086	Intragenic	G	A	1.0259	0.030279	0.3979	-0.006163	0.00474807	-1.298	0.1945
CACNG3	16:24361361:G:GA	rs142128370	Intragenic	G	GA	1.02583	0.0303	0.3995
CACNG3	16:24361903:A:G	rs13339347	Intragenic	G	A	1.0232	0.02956	0.4381	-0.005593	0.00473181	-1.182	0.2372
CACNG3	16:24362043:G:T	rs13334667	Intragenic	T	G	1.0319	0.03579	0.381	-0.003821	0.00529591	-0.7215	0.4707
CACNG3	16:24362631:C:T	rs117355936	Intragenic	C	T	1.0302	0.03608	0.4102	-0.003821	0.00529591	-0.7215	0.4707
CACNG3	16:24363135:A:G	rs72781867	Intragenic	A	G	0.98663	0.01047	0.1985
CACNG3	16:24363487:A:G	rs72781868	Intragenic						0.01467	0.00807819	1.816	0.06948
CACNG3	16:24363757:A:C	rs12708656	Intragenic	A	C	1.0157	0.017353	0.3706	0.003842	0.00297599	1.291	0.1968
CACNG3	16:24363772:A:G	rs76007387	Intragenic	G	A	1.0212	0.015169	0.1675	-0.003295	0.00258027	-1.277	0.2016
CACNG3	16:24363779:C:T	rs2283554	Intragenic	C	T	0.98686	0.010526	0.2089	0.00131	0.00183911	0.7123	0.4763
CACNG3	16:24364452:A:G	rs2283555	Intragenic	A	G	1.0017	0.010488	0.8738	0.00243	0.00175705	1.383	0.1668
CACNG3	16:24364614:C:T	rs112710601	Intragenic	T	C	0.98194	0.019868	0.359	0.0003737	0.00360366	0.1037	0.9174
CACNG3	16:24364639:A:C	rs10852265	Intragenic	C	A	0.99706	0.01392	0.8322	0.003139	0.00224214	1.4	0.1616
CACNG3	16:24364706:C:T	rs77923569	Intragenic	T	C	1.0142	0.014465	0.3296	-0.003626	0.0024109	-1.504	0.1327
CACNG3	16:24364758:A:C	rs118161808	Intragenic	C	A	1.0496	0.030722	0.1148	-0.004408	0.00475359	-0.9273	0.3539
CACNG3	16:24364980:C:T	rs2283556	Intragenic	C	T	0.98827	0.010711	0.2706	0.001833	0.00185903	0.986	0.3242
CACNG3	16:24365475:G:T	rs118025458	Intragenic	T	G	1.0316	0.036383	0.3918	-0.003507	0.00524137	-0.6691	0.5035
CACNG3	16:24365566:C:T	rs2283557	Intragenic	T	C	1.0049	0.01034	0.6359	0.001562	0.00173652	0.8995	0.3684
CACNG3	16:24365695:C:T	rs80072916	Intragenic	C	T	1.0261	0.024465	0.2916	-0.00106	0.00362146	-0.2927	0.7697
CACNG3	16:24365712:A:G	rs35280950	Intragenic	G	A	0.97625	0.018332	0.1898	0.001221	0.00290714	0.42	0.6745
CACNG3	16:24366489:G:GA	rs3833081	Intragenic	G	GA	0.977556	0.0144	0.1151
CACNG3	16:24366516:C:G	rs714822	Intragenic	C	G	1.0226	0.014411	0.1205	-0.003497	0.00238215	-1.468	0.1421
CACNG3	16:24366594:T:TAA	rs5816251	Intragenic	T	TAA	1.00995	0.0327	0.7616
CACNG3	16:24366962:A:C	rs9934500	Intragenic	A	C	0.98406	0.010745	0.1348	0.001689	0.00183408	0.9209	0.3572
CACNG3	16:24366971:C:T	rs1076217	Intragenic	T	C	1.0282	0.013031	0.0327	0.0006123	0.00207912	0.2945	0.7684
CACNG3	16:24367577:A:G	rs78698099	Intragenic	G	A	1.0231	0.026285	0.385	0.0006084	0.00382401	0.1591	0.8736
CACNG3	16:24367591:C:T	rs11860822	Intragenic	T	C	0.99026	0.010996	0.3733	0.001994	0.00172045	1.159	0.2466
CACNG3	16:24367592:A:G	rs11864787	Intragenic	G	A	0.99136	0.011142	0.436	0.002711	0.00174229	1.556	0.1197
CACNG3	16:24367737:A:C	rs11640010	Intragenic	C	A	0.99111	0.010873	0.4117	0.001539	0.00172592	0.8917	0.3726
CACNG3	16:24367740:C:T	rs757198	Intragenic	C	T	1.0286	0.012206	0.0208	-0.0003036	0.00193007	-0.1573	0.875
CACNG3	16:24368295:C:T	rs2283558	Intragenic	T	C	0.98194	0.010756	0.0903	0.001511	0.00173858	0.8691	0.3849
CACNG3	16:24368729:C:T	rs7192546	Intragenic	T	C	1.0323	0.013695	0.0202	0.001689	0.00212426	0.7951	0.4266
CACNG3	16:24368796:C:T	rs12925964	Intragenic	T	C	0.98318	0.010064	0.0918	0.003194	0.00172742	1.849	0.0645
CACNG3	16:24368849:A:G	rs11641592	Intragenic	G	A	0.98339	0.010137	0.0985	0.003077	0.00172671	1.782	0.07491
CACNG3	16:24369076:C:T	rs960350	Intragenic	T	C	0.98438	0.010137	0.1203	0.002996	0.0017268	1.735	0.08275
CACNG3	16:24369082:A:G	rs11860742	Intragenic	G	A	1.0243	0.026811	0.3699	0.001761	0.00396979	0.4436	0.6574
CACNG3	16:24370062:A:G	rs72781871	Intragenic	G	A	0.98565	0.015281	0.3443	-0.001609	0.00254066	-0.6333	0.5266
CACNG3	16:24370251:A:G	rs11643178	Intragenic	G	A	0.98897	0.012894	0.3898	0.003372	0.00217268	1.552	0.1207
CACNG3	16:24370334:A:C	rs55958429	Intragenic	A	C	1.0258	0.014823	0.0852	0.0009455	0.00230497	0.4102	0.6817
CACNG3	16:24370486:C:T	rs79994687	Intragenic	C	T	1.039	0.029116	0.189	-0.01057	0.00441705	-2.393	0.01678
CACNG3	16:24370569:C:T	rs142164243	Intragenic	T	C	0.97675	0.051417	0.6473
CACNG3	16:24370681:C:T	rs4788050	Intragenic	T	C	0.99535	0.010924	0.6696	0.005079	0.00173049	2.935	0.003363
CACNG3	16:24371185:A:AAAAAC	rs139365514	Intragenic	A	AAAAAC	0.977262	0.0161	0.1527
CACNG3	16:24373157:A:G	rs12928078	Intragenic	G	A	1.0351	0.026935	0.1998	0.001853	0.00402914	0.4599	0.6456
CACNG3	16:24373388:C:CT	rs61695823	Intragenic	CT	C	1.00461	0.0243	0.8503
CACNG3	16:24373769:C:G	rs12932291	Intragenic	C	G	0.99182	0.01344	0.541	0.003889	0.00226236	1.719	0.08576
CACNG3	16:24373903:A:G	rs11648890	Intragenic	G	A	1.0232	0.011189	0.0402	-0.00238	0.00198168	-1.201	0.2297
CACNG3	16:24374249:A:G	rs116954378	35-10kb	G	A	1.0089	0.03545	0.8035	0.002557	0.00532043	0.4806	0.6309
CACNG3	16:24374605:C:G	rs11866638	35-10kb	C	G	1.0053	0.0095633	0.5776	0.001254	0.00168526	0.7441	0.4569
CACNG3	16:24374639:G:T	rs28754652	35-10kb	T	G	1.0055	0.0095633	0.5676	0.001561	0.00169122	0.923	0.3561
CACNG3	16:24375134:C:T	rs7189566	35-10kb	C	T	1.0041	0.0095441	0.6677	0.001153	0.00168814	0.683	0.4947
CACNG3	16:24375303:C:T	rs67137602	35-10kb	C	T	1.011	0.01219	0.3701	0.0001631	0.00203951	0.07997	0.9363
CACNG3	16:24375431:A:T	rs118147847	35-10kb	A	T	0.96763	0.03592	0.3596	-0.0008264	0.00655353	-0.1261	0.8997
CACNG3	16:24375797:C:T	rs140491717	35-10kb	C	T	1.0869	0.036197	0.0213	0.01256	0.00697003	1.802	0.07158
CACNG3	16:24375802:C:T	rs11860503	35-10kb	C	T	1.0036	0.0094896	0.7023	0.001221	0.00168228	0.7258	0.468
CACNG3	16:24376421:A:C	rs67163422	35-10kb	A	C	1.02	0.011857	0.0945	0.001553	0.00197658	0.7857	0.4321
CACNG3	16:24376507:G:T	rs75042025	35-10kb	G	T	0.99969	0.013634	0.9821	0.002517	0.00245083	1.027	0.3045
CACNG3	16:24376555:C:T	rs35893992	35-10kb	C	T	1.0046	0.0094896	0.6252	0.001197	0.00168165	0.7118	0.4766
CACNG3	16:24376652:A:C	rs28626273	35-10kb	C	A	1.0044	0.0094896	0.6455	0.001225	0.00168292	0.7279	0.4667
CACNG3	16:24376816:A:T	rs74984935	35-10kb	T	A	0.98742	0.016434	0.441	0.001072	0.00320383	0.3346	0.7379
CACNG3	16:24376947:A:AC	rs144183566	35-10kb	A	AC	0.989159	0.0146	0.4555
CACNG3	16:24377112:A:T	rs12599810	35-10kb	T	A	1.0149	0.010708	0.1671	0.001448	0.00186694	0.7756	0.438
CACNG3	16:24377127:A:G	rs35265135	35-10kb	A	G	0.99917	0.011005	0.9402	0.002535	0.001947	1.302	0.1931
CACNG3	16:24377160:C:T	rs12597389	35-10kb	C	T	1.0073	0.011303	0.5187	-0.001106	0.00208365	-0.5308	0.5956
CACNG3	16:24377846:A:C	rs34386670	35-10kb	A	C	1.0136	0.0098404	0.1711	-8.751e-05	0.00170618	-0.05129	0.9591
CACNG3	16:24378303:G:T	rs6497735	35-10kb	G	T	1.0073	0.011303	0.5227	-0.001135	0.00208295	-0.5449	0.5859
CACNG3	16:24378379:C:T	rs6497736	35-10kb	C	T	1.0137	0.0098404	0.1656	-0.0001003	0.00170462	-0.05884	0.9531
CACNG3	16:24378381:C:T	rs6497737	35-10kb	C	T	1.0139	0.0097837	0.1593	-0.0001003	0.00170462	-0.05884	0.9531
CACNG3	16:24379038:A:G	rs8061835	35-10kb	G	A	1.0136	0.0097837	0.1667	-0.0001003	0.00170462	-0.05884	0.9531
CACNG3	16:24379091:A:G	rs72781881	35-10kb	G	A	1.0114	0.012135	0.35	-3.894e-05	0.00203555	-0.01913	0.9847
CACNG3	16:24379116:A:G	rs11648526	35-10kb	G	A	1.0134	0.0097837	0.1747	-0.0001003	0.00170462	-0.05884	0.9531
CACNG3	16:24379231:C:T	rs11648493	35-10kb	C	T	1.0077	0.011248	0.4964	-0.001135	0.00208295	-0.5449	0.5859
CACNG3	16:24379453:A:C	rs11648602	35-10kb	C	A	1.0159	0.01065	0.1377	0.001312	0.0018647	0.7036	0.4817
CACNG3	16:24379770:A:T	rs9931835	35-10kb	T	A	0.99834	0.013486	0.902	0.002577	0.00244962	1.052	0.2928
CACNG3	16:24379827:A:G	rs17761044	35-10kb	A	G	1.0094	0.010563	0.3771	0.0007126	0.00179135	0.3978	0.6908
CACNG3	16:24379965:A:AC	rs34777574	35-10kb	A	AC	1.01603	0.0107	0.1362
CACNG3	16:24379983:A:C	rs11074618	35-10kb	C	A	1.0146	0.0097837	0.139	-0.0001227	0.00170464	-0.07198	0.9426
CACNG3	16:24380108:C:CTT	rs3034501	35-10kb	CTT	C	0.983734	0.0107	0.1232
CACNG3	16:24380602:A:C	rs28417647	35-10kb	A	C	0.99971	0.013927	0.9833
CACNG3	16:24381041:A:T	rs11864639	35-10kb	T	A	0.99774	0.013504	0.867	0.002734	0.00244982	1.116	0.2647
CACNG3	16:24381141:A:G	rs67350199	35-10kb	G	A	1.0157	0.012265	0.2029	0.0006369	0.00206384	0.3086	0.7577
CACNG3	16:24381148:A:G	rs72781884	35-10kb	G	A	1.0154	0.012265	0.2141	0.0007144	0.00206593	0.3458	0.7295
CACNG3	16:24381216:C:T	rs62026822	35-10kb	C	T	1.0317	0.016071	0.0521	-0.002219	0.00263978	-0.8406	0.4006
CACNG3	16:24381378:A:G	rs11860347	35-10kb	A	G	0.99864	0.013486	0.9199	0.002695	0.00245	1.1	0.2713
CACNG3	16:24381520:C:T	rs71391560	35-10kb	C	T	1.001	0.015549	0.9507	0.001452	0.00254692	0.5701	0.5686
CACNG3	16:24381679:C:T	rs28620346	35-10kb	C	T	0.99868	0.013486	0.9221	0.002734	0.00244982	1.116	0.2647
CACNG3	16:24381689:G:T	rs28615119	35-10kb	T	G	0.99888	0.013486	0.9338	0.002734	0.00244982	1.116	0.2647
CACNG3	16:24382044:A:T	rs75271667	35-10kb	T	A	1.0045	0.027123	0.8676	0.01571	0.00478963	3.28	0.001049
CACNG3	16:24382206:C:T	rs9927147	35-10kb	C	T	0.99894	0.013486	0.9373	0.002734	0.00244982	1.116	0.2647
CACNG3	16:24382487:A:G	rs75629101	35-10kb	G	A	0.98617	0.016434	0.3969	0.001145	0.00318764	0.3592	0.7195
CACNG3	16:24382513:C:T	rs16973584	35-10kb	C	T	1.0078	0.011303	0.4939	-0.001355	0.00208301	-0.6505	0.5154
CACNG3	16:24382587:G:T	rs16973587	35-10kb	T	G	1.0079	0.011303	0.4866	-0.001215	0.00208333	-0.5832	0.5598
CACNG3	16:24382900:C:T	rs57840015	35-10kb	C	T	1.0074	0.011303	0.5148	-0.001261	0.00208361	-0.6052	0.5451
CACNG3	16:24383019:C:T	rs35825535	35-10kb	C	T	1.0011	0.015549	0.9424	0.001452	0.00254692	0.5701	0.5686
CACNG3	16:24383049:C:T	rs8064175	35-10kb	C	T	0.99921	0.013486	0.9536	0.002733	0.00245112	1.115	0.2649
CACNG3	16:24383089:C:T	rs34636561	35-10kb	C	T	1.0008	0.015445	0.9584	0.001452	0.00254692	0.5701	0.5686
CACNG3	16:24383131:A:G	rs8043951	35-10kb	G	A	0.99925	0.013486	0.9556	0.002733	0.00245112	1.115	0.2649
CACNG3	16:24383218:A:C	rs11862653	35-10kb	A	C	1.0008	0.01356	0.9515	0.002662	0.00245572	1.084	0.2786
CACNG3	16:24383277:A:C	rs9930067	35-10kb	A	C	1.0171	0.010616	0.1111	0.001949	0.00185796	1.049	0.2942
CACNG3	16:24383295:A:G	rs9930074	35-10kb	A	G	0.99925	0.013486	0.9554	0.002733	0.00245112	1.115	0.2649
CACNG3	16:24383403:G:T	rs9941041	35-10kb	T	G	0.99935	0.013486	0.9613	0.002733	0.00245112	1.115	0.2649
CACNA1G	17:48603434:C:T	rs61753813	35-10kb	C	T	0.97968	0.025324	0.4176	-0.01079	0.00482342	-2.237	0.02536
CACNA1G	17:48603503:C:T	rs9890721	35-10kb	C	T	0.97111	0.0095633	0.0022	0.001114	0.00172981	0.644	0.5196
CACNA1G	17:48603779:C:T	rs188990774	35-10kb	T	C	1.0013	0.025633	0.9588
CACNA1G	17:48603858:C:T	rs6504669	35-10kb	T	C	0.97911	0.010303	0.0404	0.0006282	0.00185474	0.3387	0.7348
CACNA1G	17:48603914:C:T	rs8065691	35-10kb	T	C	0.97016	0.0097251	0.0018	0.001114	0.00172981	0.644	0.5196
CACNA1G	17:48604319:A:G	rs6504670	35-10kb	G	A	0.98037	0.010303	0.0543
CACNA1G	17:48604679:C:G	rs61754788	35-10kb	G	C	0.95389	0.042612	0.2679	0.003117	0.00710346	0.4388	0.6608
CACNA1G	17:48605007:C:T	rs79417618	35-10kb	C	T	0.98382	0.022902	0.4763	-0.001481	0.00374179	-0.3958	0.6923
CACNA1G	17:48605058:C:G	rs898450	35-10kb	C	G	0.9798	0.010303	0.0476	0.000618	0.00185586	0.333	0.7392
CACNA1G	17:48605286:C:G	rs898451	35-10kb	C	G	0.98023	0.010303	0.0526	0.0006731	0.0018558	0.3627	0.7168
CACNA1G	17:48605419:A:G	rs898452	35-10kb	G	A	0.97994	0.010303	0.0492	0.0005167	0.00185396	0.2787	0.7805
CACNA1G	17:48605780:C:G	rs8067733	35-10kb	C	G	0.98037	0.010322	0.0547	0.0006731	0.0018558	0.3627	0.7168
CACNA1G	17:48605826:C:G	rs8070515	35-10kb	G	C	0.97974	0.010303	0.047	0.000618	0.00185586	0.333	0.7392
CACNA1G	17:48606313:A:G	rs2290864	35-10kb	G	A	0.97974	0.010303	0.0469	0.0006163	0.00185577	0.3321	0.7398
CACNA1G	17:48606537:C:G	rs1133818	35-10kb	C	G	0.98018	0.010691	0.0611	-0.0004514	0.00194067	-0.2326	0.8161
CACNA1G	17:48606606:A:G	rs4793659	35-10kb	G	A	0.97985	0.010636	0.0557	-0.0006092	0.00193889	-0.3142	0.7534
CACNA1G	17:48606735:A:G	rs4793660	35-10kb	G	A	0.97934	0.010322	0.0432	0.0006163	0.00185577	0.3321	0.7398
CACNA1G	17:48606737:C:T	rs4794155	35-10kb	C	T	0.97921	0.010322	0.0418	0.0006163	0.00185577	0.3321	0.7398
CACNA1G	17:48606998:A:G	rs78971787	35-10kb	G	A	1.0066	0.026568	0.8035	-0.005951	0.00417614	-1.425	0.1543
CACNA1G	17:48607267:A:G	rs78009100	35-10kb	G	A	1.0306	0.027004	0.2638	-0.004737	0.00513942	-0.9217	0.3568
CACNA1G	17:48607279:A:AGTG	rs202160894	35-10kb	A	AGTG	1.03977	0.0438	0.3742
CACNA1G	17:48607280:C:G	rs6504671	35-10kb	G	C	0.97918	0.010691	0.0491	-0.0006256	0.00193744	-0.3229	0.7468
CACNA1G	17:48607614:A:G	rs4794156	35-10kb	G	A	0.97135	0.0096177	0.0025	0.001136	0.0017296	0.6568	0.5113
CACNA1G	17:48607813:A:G	rs117544425	35-10kb	G	A	1.0066	0.026568	0.803	-0.005951	0.00417614	-1.425	0.1543
CACNA1G	17:48607886:A:G	rs80219338	35-10kb	G	A	1.0066	0.026568	0.803	-0.005951	0.00417614	-1.425	0.1543
CACNA1G	17:48608088:A:G	rs78510994	35-10kb	G	A	1.0346	0.034314	0.3213	0.006776	0.00694262	0.976	0.3291
CACNA1G	17:48608290:C:T	rs117934363	35-10kb	T	C	1.0025	0.044767	0.956	-0.000369	0.00736968	-0.05007	0.9601
CACNA1G	17:48608340:C:T	rs3760404	35-10kb	C	T	0.97951	0.010303	0.0445	0.0007466	0.00185399	0.4027	0.6872
CACNA1G	17:48608717:C:T	rs1064055	35-10kb	T	C	0.98032	0.010691	0.063	-0.0001579	0.00194004	-0.08139	0.9351
CACNA1G	17:48608951:C:T	rs2277627	35-10kb	C	T	0.98	0.010303	0.0499	0.0007466	0.00185399	0.4027	0.6872
CACNA1G	17:48609041:A:G	rs2277626	35-10kb	A	G	0.98013	0.010303	0.0514	0.0007466	0.00185399	0.4027	0.6872
CACNA1G	17:48609193:A:G	rs2277625	35-10kb	G	A	0.9802	0.010303	0.0522	0.0007466	0.00185399	0.4027	0.6872
CACNA1G	17:48609238:C:T	rs139584543	35-10kb	C	T	0.91276	0.049839	0.067	-0.003502	0.00752471	-0.4654	0.6417
CACNA1G	17:48609558:C:G	rs4794157	35-10kb	G	C	0.98008	0.010691	0.0599	-0.0002689	0.00193732	-0.1388	0.8896
CACNA1G	17:48609789:A:G	rs9900747	35-10kb	G	A	0.98031	0.01071	0.0633	-0.0004836	0.00193595	-0.2498	0.8027
CACNA1G	17:48609962:C:T	rs12953066	35-10kb	C	T	0.98119	0.010303	0.0653	0.0003366	0.00184337	0.1826	0.8551
CACNA1G	17:48610033:A:G	rs12601286	35-10kb	A	G	0.97983	0.010691	0.0566	-0.0004239	0.00193739	-0.2188	0.8268
CACNA1G	17:48610098:A:G	rs936451	35-10kb	A	G	0.98023	0.010358	0.0538	0.0007829	0.00185302	0.4225	0.6727
CACNA1G	17:48610272:C:G	rs755046	35-10kb	G	C	0.98021	0.010691	0.0616	-0.0002186	0.00193623	-0.1129	0.9101
CACNA1G	17:48610732:A:G	rs16949120	35-10kb	G	A	1.0214	0.013389	0.1132	-0.0006938	0.00251286	-0.2761	0.7825
CACNA1G	17:48610937:A:G	rs757413	35-10kb	A	G	0.98137	0.011019	0.0878	-0.0001196	0.0019736	-0.0606	0.9517
CACNA1G	17:48611173:C:CT	rs5820820	35-10kb	CT	C	1.02675	0.0099	0.007643
CACNA1G	17:48611381:A:T	rs60124448	35-10kb	T	A	1.0279	0.021664	0.2047	-0.001631	0.0039549	-0.4124	0.6801
CACNA1G	17:48611993:A:G	rs76487714	35-10kb	G	A	1.0088	0.016109	0.5867	-0.0002761	0.0030939	-0.08924	0.9289
CACNA1G	17:48612054:C:T	rs117017957	35-10kb	C	T	0.95144	0.03793	0.1894	0.006897	0.00531766	1.297	0.1948
CACNA1G	17:48612273:T:TGGTG	rs150560338	35-10kb	T	TGGTG	0.938662	0.026	0.01488
CACNA1G	17:48612283:C:G	rs61058026	35-10kb	G	C	1.0383	0.036254	0.2999	0.00215	0.00597222	0.36	0.7189
CACNA1G	17:48612315:A:G	rs111670942	35-10kb	A	G	1.0085	0.016182	0.5999	0.0001165	0.00309676	0.03762	0.97
CACNA1G	17:48612433:A:G	rs79723678	35-10kb	A	G	1.0103	0.01616	0.5244	0.0003644	0.00307511	0.1185	0.9057
CACNA1G	17:48612958:C:T	rs3785916	35-10kb	T	C	0.96923	0.010612	0.0032	-0.0003285	0.00189556	-0.1733	0.8625
CACNA1G	17:48613202:C:T	rs72628357	35-10kb						0.001911	0.00663311	0.2881	0.7733
CACNA1G	17:48613837:A:G	rs3785915	35-10kb	A	G	0.96761	0.010612	0.0019	-0.0002501	0.00189613	-0.1319	0.895
CACNA1G	17:48614426:A:G	rs143725319	35-10kb	G	A	0.98867	0.025817	0.6588	-0.006431	0.00468049	-1.374	0.1696
CACNA1G	17:48614568:A:T	rs72835712	35-10kb	T	A	0.93282	0.046347	0.1335
CACNA1G	17:48614674:C:T	rs9914894	35-10kb	T	C	0.96619	0.0098185	0.00046	-3.576e-05	0.00175122	-0.02042	0.9837
CACNA1G	17:48615052:C:T	rs75344201	35-10kb	T	C	1.0444	0.028996	0.1343	-0.003777	0.00522913	-0.7223	0.4702
CACNA1G	17:48615329:A:G	rs2306001	35-10kb	G	A	1.0096	0.015244	0.5287	-0.0001295	0.00290164	-0.04463	0.9644
CACNA1G	17:48615711:C:T	rs78448648	35-10kb						0.00267	0.00666168	0.4008	0.6886
CACNA1G	17:48616114:C:G	rs4794158	35-10kb	C	G	0.99125	0.0099244	0.3758	-0.001645	0.00175898	-0.9352	0.3497
CACNA1G	17:48616271:C:T	rs72835715	35-10kb	C	T	1.0594	0.026196	0.0277	0.007833	0.00435409	1.799	0.07216
CACNA1G	17:48616658:A:G	rs72835716	35-10kb	G	A	0.97014	0.027341	0.2676	-0.007594	0.00441768	-1.719	0.08563
CACNA1G	17:48617025:A:G	rs77794389	35-10kb						0.003193	0.00671928	0.4752	0.6346
CACNA1G	17:48617493:A:G	rs62059698	35-10kb	A	G	0.97114	0.013039	0.0247	0.002071	0.00239311	0.8654	0.3869
CACNA1G	17:48617829:A:G	rs2306002	35-10kb	G	A	0.98945	0.0099037	0.2841	-0.001867	0.001758	-1.062	0.2883
CACNA1G	17:48617903:C:CA	rs3214883	35-10kb	CA	C	0.988961	0.0099	0.262
CACNA1G	17:48618106:A:G	rs7215760	35-10kb	A	G	0.98448	0.010029	0.1189	-0.001611	0.00173955	-0.9261	0.3545
CACNA1G	17:48618360:C:T	rs78111408	35-10kb						0.003193	0.00671928	0.4752	0.6346
CACNA1G	17:48618445:A:G	rs7214535	35-10kb	G	A	1.0142	0.027028	0.6008	-0.007023	0.00411424	-1.707	0.08797
CACNA1G	17:48619249:A:C	rs4794159	35-10kb	C	A	0.9824	0.0099767	0.0751	-0.002068	0.00173054	-1.195	0.2322
CACNA1G	17:48619272:A:G	rs111678638	35-10kb	G	A	1.0076	0.015266	0.6194	0.0005479	0.00288977	0.1896	0.8496
CACNA1G	17:48619290:A:G	rs112657244	35-10kb	G	A	1.0076	0.015266	0.621	0.0005479	0.00288977	0.1896	0.8496
CACNA1G	17:48620517:A:G	rs4793661	35-10kb	G	A	0.99725	0.013287	0.8361	-5.911e-05	0.00219251	-0.02696	0.9785
CACNA1G	17:48620904:A:G	rs151093977	35-10kb	G	A	1.0696	0.028071	0.0166	0.004372	0.00489366	0.8934	0.3717
CACNA1G	17:48621365:C:T	rs1122634	35-10kb	T	C	0.98607	0.0098306	0.1536	-0.001665	0.00174273	-0.9554	0.3394
CACNA1G	17:48621453:C:CA	rs11313444	35-10kb	CA	C	0.987084	0.0099	0.189
CACNA1G	17:48621542:C:G	rs117788842	35-10kb	C	G	0.95066	0.031879	0.1125	-0.005473	0.00476742	-1.148	0.2511
CACNA1G	17:48621991:A:G	rs113484279	35-10kb	G	A	1.0413	0.030415	0.1828	-0.004073	0.00535498	-0.7606	0.447
CACNA1G	17:48622284:A:G	rs71381309	35-10kb	G	A	0.98983	0.022658	0.652	0.005682	0.00386268	1.471	0.1413
CACNA1G	17:48622818:C:T	rs12603412	35-10kb	C	T	0.97765	0.012706	0.0752	0.002006	0.00227955	0.88	0.3789
CACNA1G	17:48623049:T:TG	rs35424671	35-10kb	T	TG	0.964737	0.0112	0.001289
CACNA1G	17:48623825:A:C	rs76193448	35-10kb	C	A	1.0146	0.034792	0.6774	-0.004649	0.00617807	-0.7525	0.4518
CACNA1G	17:48624045:A:G	rs80277878	35-10kb	A	G	1.0077	0.015244	0.6153	0.0007814	0.00287915	0.2714	0.7861
CACNA1G	17:48624523:A:C	rs9890200	35-10kb	A	C	0.9894	0.010091	0.2908	-0.001708	0.00179506	-0.9515	0.3414
CACNA1G	17:48624638:A:G	rs62059700	35-10kb	G	A	0.94134	0.031812	0.0574
CACNA1G	17:48625223:C:T	rs76022681	35-10kb	C	T	1.0076	0.015244	0.6214	0.0009701	0.00288291	0.3365	0.7365
CACNA1G	17:48625307:G:GGGGGAGGGGCCT	rs200637741	35-10kb	G	GGGGGAGGGGCCT	0.99104	0.0153	0.558
CACNA1G	17:48625543:A:G	rs12943759	35-10kb	G	A	0.97841	0.010299	0.0341	0.001118	0.00181464	0.6161	0.5379
CACNA1G	17:48625828:C:T	rs8076470	35-10kb	C	T	0.99037	0.0099852	0.3323	-0.001716	0.00176816	-0.9705	0.3318
CACNA1G	17:48625928:C:G	rs8076632	35-10kb	C	G	0.9888	0.010091	0.2643	-0.001506	0.00179499	-0.839	0.4015
CACNA1G	17:48626389:C:T	rs8077316	35-10kb	C	T	0.98023	0.011319	0.0777	-0.00239	0.00196385	-1.217	0.2236
CACNA1G	17:48626398:C:T	rs8077323	35-10kb	C	T	0.98057	0.011319	0.0829	-0.00239	0.00196385	-1.217	0.2236
CACNA1G	17:48626575:C:T	rs8077587	35-10kb	C	T	0.98121	0.011299	0.0932	-0.002427	0.001962	-1.237	0.2162
CACNA1G	17:48626626:A:G	rs8076628	35-10kb	G	A	0.98104	0.011299	0.0903	-0.002427	0.001962	-1.237	0.2162
CACNA1G	17:48627079:G:T	rs198534	35-10kb	G	T	0.99872	0.028821	0.9644	-0.002689	0.00530479	-0.5069	0.6123
CACNA1G	17:48627148:C:G	rs7214956	35-10kb	G	C	0.98049	0.011299	0.0812	-0.002427	0.001962	-1.237	0.2162
CACNA1G	17:48627156:A:G	rs76971980	35-10kb	A	G	1.0065	0.034578	0.8521	-0.004258	0.00617907	-0.6891	0.4908
CACNA1G	17:48627860:C:CCT	rs10586811	35-10kb	CCT	C	0.981179	0.0112	0.09069
CACNA1G	17:48628092:A:G	rs1132414	35-10kb	A	G	0.98112	0.011245	0.0901	-0.002427	0.001962	-1.237	0.2162
CACNA1G	17:48628160:A:G	rs62621401	35-10kb	A	G	1.0126	0.034901	0.7192	-0.004258	0.00617907	-0.6891	0.4908
CACNA1G	17:48628242:C:T	rs139980663	35-10kb	C	T	0.98247	0.043843	0.6866	-0.005192	0.0076129	-0.682	0.4953
CACNA1G	17:48628470:A:T	rs9913430	35-10kb	T	A	0.98355	0.01097	0.1305	-0.002702	0.00190685	-1.417	0.1566
CACNA1G	17:48628581:A:T	rs9913677	35-10kb	T	A	0.98363	0.010988	0.1332	-0.002712	0.00190717	-1.422	0.1551
CACNA1G	17:48628765:G:T	rs192161554	35-10kb	G	T	0.98373	0.049565	0.7407	0.002544	0.0080303	0.3168	0.7515
CACNA1G	17:48629291:A:G	rs8082439	35-10kb	G	A	1.0082	0.034498	0.8132	-0.004326	0.00620126	-0.6976	0.4854
CACNA1G	17:48629312:C:G	rs8082568	35-10kb	G	C	0.98413	0.010988	0.1454	-0.002549	0.00190793	-1.336	0.1817
CACNA1G	17:48629375:G:T	rs151234453	35-10kb						-0.002153	0.00818943	-0.2629	0.7927
CACNA1G	17:48629458:A:G	rs8065903	35-10kb	A	G	0.96734	0.011132	0.0029	-0.0001332	0.00194794	-0.06838	0.9455
CACNA1G	17:48629750:A:C	rs8066368	35-10kb	A	C	0.98402	0.011098	0.1467	-0.002336	0.0019085	-1.224	0.221
CACNA1G	17:48629802:C:T	rs2240217	35-10kb	C	T	0.98446	0.010988	0.1541	-0.002336	0.0019085	-1.224	0.221
CACNA1G	17:48629841:C:CCTTT	rs3986428	35-10kb	CCTTT	C	1.01593	0.0111	0.1536
CACNA1G	17:48630452:C:T	rs916978	35-10kb	T	C	0.98436	0.010988	0.1514	-0.002135	0.00190625	-1.12	0.263
CACNA1G	17:48630580:A:T	rs2240218	35-10kb	A	T	0.98453	0.010988	0.1559	-0.002336	0.0019085	-1.224	0.221
CACNA1G	17:48630814:C:T	rs6504674	35-10kb	T	C	0.98443	0.010988	0.1532	-0.002336	0.0019085	-1.224	0.221
CACNA1G	17:48631080:A:G	rs116854349	35-10kb	G	A	0.98193	0.049119	0.7104	0.002544	0.0080303	0.3168	0.7515
CACNA1G	17:48631125:A:G	rs75999477	35-10kb	G	A	1.0091	0.034498	0.7922	-0.004326	0.00620126	-0.6976	0.4854
CACNA1G	17:48631324:C:T	rs73338243	35-10kb	T	C	0.98446	0.010988	0.1541	-0.002223	0.00190815	-1.165	0.2441
CACNA1G	17:48631519:A:T	rs141514405	35-10kb	T	A	1.0205	0.027988	0.4687	-0.005262	0.00421635	-1.248	0.2119
CACNA1G	17:48631607:C:T	rs739924	35-10kb	T	C	0.98489	0.010988	0.1658	-0.002181	0.00190981	-1.142	0.2535
CACNA1G	17:48631857:A:G	rs873839	35-10kb	G	A	0.9824	0.011319	0.1166	-0.001921	0.00196522	-0.9775	0.3284
CACNA1G	17:48632310:A:G	rs1809284	35-10kb	A	G	0.98417	0.010988	0.1464	-0.002206	0.00190996	-1.155	0.2482
CACNA1G	17:48632354:C:T	rs4296303	35-10kb	C	T	1.0075	0.034507	0.828	-0.003841	0.00617822	-0.6217	0.5342
CACNA1G	17:48632401:A:G	rs898453	35-10kb	G	A	0.98243	0.011319	0.1174	-0.001948	0.00196589	-0.9909	0.3218
CACNA1G	17:48633043:A:G	rs11559099	35-10kb	G	A	1.0071	0.034516	0.8386	-0.003841	0.00617822	-0.6217	0.5342
CACNA1G	17:48633271:A:G	rs878619	35-10kb	A	G	0.98924	0.010005	0.2796	-0.002129	0.00176974	-1.203	0.2292
CACNA1G	17:48633738:C:T	rs1460211	35-10kb	T	C	0.96605	0.011152	0.002	-4.354e-05	0.00194897	-0.02234	0.9822
CACNA1G	17:48634357:C:T	rs6504675	35-10kb	T	C	0.98857	0.010078	0.2539	-0.002033	0.00177091	-1.148	0.251
CACNA1G	17:48634551:G:GA	rs11286085	35-10kb	G	GA	1.03904	0.0119	0.001275
CACNA1G	17:48634564:G:T	rs8077755	35-10kb	T	G	0.982	0.011671	0.1197	-0.002274	0.00200529	-1.134	0.257
CACNA1G	17:48635052:A:G	rs198535	35-10kb	A	G	0.98927	0.010005	0.2811	-0.002128	0.00174569	-1.219	0.2231
CACNA1G	17:48635080:G:GC	rs34966325	35-10kb	G	GC	0.979513	0.0104	0.04594
CACNA1G	17:48635585:C:T	rs149734255	35-10kb	T	C	0.9812	0.043279	0.6611	-0.007246	0.00748708	-0.9678	0.3332
CACNA1G	17:48636534:A:G	rs989128	35-10kb	G	A	0.98847	0.010299	0.2602	-0.001523	0.00179641	-0.8478	0.3966
CACNA1G	17:48636661:C:G	rs7501581	35-10kb	C	G	0.9809	0.010299	0.0612	0.001996	0.00179335	1.113	0.2658
CACNA1G	17:48636997:C:T	rs198536	35-10kb	T	C	1.0043	0.022245	0.8483	-0.00374	0.00405992	-0.9212	0.357
CACNA1G	17:48637385:A:G	rs9906084	35-10kb	G	A	0.9879	0.010372	0.2405	-0.00142	0.00179815	-0.7897	0.4297
CACNA1G	17:48637519:C:T	rs198537	35-10kb	C	T	1.004	0.022306	0.8564	-0.003903	0.00405928	-0.9615	0.3364
CACNA1G	17:48637667:G:T	rs1870581	35-10kb	G	T	1.0014	0.01578	0.9283	0.0003123	0.00291325	0.1072	0.9146
CACNA1G	17:48637889:A:C	rs185243608	35-10kb	C	A	1.0166	0.04217	0.6966	0.004109	0.00744654	0.5518	0.5811
CACNA1G	17:48637968:C:G	rs191145258	35-10kb	C	G	1.0009	0.045214	0.9838	0.004652	0.00748632	0.6214	0.5344
CACNA1G	17:48638215:A:G	rs62059718	35-10kb	G	A	0.98675	0.015852	0.4
CACNA1G	17:48639367:A:C	rs79525262	Intragenic	C	A	0.97668	0.01608	0.1423	0.003282	0.00291993	1.124	0.2609
CACNA1G	17:48640419:A:G	rs111418828	Intragenic	G	A	1.0032	0.016122	0.8446	-0.0006645	0.00293377	-0.2265	0.8208
CACNA1G	17:48640936:A:G	rs78549188	Intragenic	G	A	1.0037	0.015992	0.8184	0.001172	0.00294324	0.3982	0.6905
CACNA1G	17:48641679:C:G	rs147247370	Intragenic	G	C	1.0779	0.042353	0.0765	-0.0001766	0.00774901	-0.02279	0.9818
CACNA1G	17:48642492:G:GCA	rs145576729	Intragenic	G	GCA	0.964737	0.0186	0.05453
CACNA1G	17:48642693:C:T	rs198538	Intragenic	C	T	0.98354	0.012773	0.1937	-0.003492	0.00214496	-1.628	0.1037
CACNA1G	17:48642748:C:G	rs9898032	Intragenic	C	G	0.97926	0.011115	0.0593
CACNA1G	17:48642946:A:C	rs4794162	Intragenic	A	C	0.98803	0.010505	0.2519	0.001279	0.00177442	0.7208	0.4711
CACNA1G	17:48643021:C:T	rs4794163	Intragenic	C	T	0.98981	0.010191	0.3149	0.0007339	0.00170714	0.4299	0.6673
CACNA1G	17:48643104:G:T	rs78357287	Intragenic	G	T	1.0033	0.016654	0.842	-0.0008224	0.00300695	-0.2735	0.7845
CACNA1G	17:48643680:C:T	rs198539	Intragenic	C	T	0.97323	0.010655	0.0109	-0.0003659	0.00177535	-0.2061	0.8368
CACNA1G	17:48643715:A:G	rs2240219	Intragenic	G	A	0.98643	0.010027	0.173	0.0005316	0.00171539	0.3099	0.7566
CACNA1G	17:48643801:C:T	rs198540	Intragenic	T	C	1.0142	0.011132	0.2067	0.0006916	0.00180858	0.3824	0.7022
CACNA1G	17:48644005:A:T	rs2240220	Intragenic	A	T	1.0158	0.017456	0.3679	8.387e-05	0.00312365	0.02685	0.9786
CACNA1G	17:48644305:C:G	rs12450752	Intragenic	C	G	0.975	0.010044	0.0117	-0.0008697	0.00171708	-0.5065	0.6126
CACNA1G	17:48644537:A:G	rs198542	Intragenic	G	A	0.96665	0.010027	0.000717	-0.003438	0.00169778	-2.025	0.04298
CACNA1G	17:48645202:C:T	rs198543	Intragenic	C	T	0.97653	0.010063	0.0182	-0.001688	0.00169785	-0.9942	0.3202
CACNA1G	17:48645290:C:T	rs148374312	Intragenic	C	T	1.0279	0.053622	0.6074
CACNA1G	17:48645505:C:G	rs198544	Intragenic	C	G	0.97636	0.010063	0.0174	-0.001698	0.001698	-1	0.3172
CACNA1G	17:48645611:G:T	rs198545	Intragenic	G	T	0.99739	0.020564	0.899	-0.005213	0.00374497	-1.392	0.164
CACNA1G	17:48647011:G:T	rs12946808	Intragenic	T	G	0.97073	0.010078	0.0032	-0.00105	0.00169903	-0.618	0.5366
CACNA1G	17:48647985:A:G	rs112382449	Intragenic	G	A	1.0113	0.021619	0.6033	-0.007583	0.003824	-1.983	0.04745
CACNA1G	17:48648051:A:G	rs144648678	Intragenic	G	A	1.097	0.031003	0.0028	0.004603	0.00567641	0.8109	0.4175
CACNA1G	17:48649758:C:T	rs198546	Intragenic	C	T	0.99843	0.020473	0.9387	-0.005127	0.00379216	-1.352	0.1765
CACNA1G	17:48649777:C:G	rs916979	Intragenic	C	G	0.9719	0.0099852	0.0043	-0.001085	0.00170063	-0.638	0.5235
CACNA1G	17:48651811:A:G	rs198547	Intragenic	A	G	0.94429	0.016093	0.000368	-0.003072	0.00268766	-1.143	0.253
CACNA1G	17:48652540:A:G	rs198548	Intragenic	G	A	0.99756	0.020685	0.9062	-0.005289	0.0037914	-1.395	0.1632
CACNA1G	17:48652745:A:G	rs77688102	Intragenic	G	A	1.1006	0.041315	0.0204	0.004415	0.00725435	0.6086	0.5428
CACNA1G	17:48652806:A:G	rs198549	Intragenic	G	A	0.99851	0.020594	0.9424	-0.004982	0.00378284	-1.317	0.188
CACNA1G	17:48652833:C:T	rs16949166	Intragenic	C	T	0.97192	0.0099652	0.0043	-0.001052	0.00169869	-0.6193	0.5357
CACNA1G	17:48652875:A:G	rs198550	Intragenic	A	G	0.97169	0.010005	0.0041	-0.002071	0.00169338	-1.223	0.2214
CACNA1G	17:48653130:A:G	rs116920450	Intragenic	G	A	1.0761	0.053609	0.1713
CACNA1G	17:48653354:A:C	rs12449998	Intragenic	C	A	0.97221	0.0099652	0.0047	-0.0009148	0.00169911	-0.5384	0.5903
CACNA1G	17:48654942:A:T	rs107067	Intragenic	T	A	0.99692	0.020398	0.8798	-0.005124	0.00377042	-1.359	0.1743
CACNA1G	17:48655330:C:T	rs75698299	Intragenic	C	T	1.0128	0.030226	0.6749	-0.01123	0.00448841	-2.502	0.01239
CACNA1G	17:48655493:A:G	rs198551	Intragenic	A	G	0.97131	0.010005	0.0036	-0.001976	0.00169468	-1.166	0.2438
CACNA1G	17:48656041:C:T	rs146767386	Intragenic	C	T	0.96165	0.045719	0.3924
CACNA1G	17:48656088:A:G	rs198552	Intragenic	G	A	0.97345	0.010005	0.0072	-0.001619	0.001696	-0.9546	0.3399
CACNA1G	17:48656154:C:T	rs116878594	Intragenic	T	C	1.0419	0.024897	0.0991	0.01015	0.00406977	2.494	0.01267
CACNA1G	17:48656433:G:T	rs117355256	Intragenic	G	T	0.9799	0.021371	0.342	-0.004053	0.00370475	-1.094	0.2742
CACNA1G	17:48658282:A:G	rs198553	Intragenic	A	G	0.9986	0.021484	0.948	-0.004695	0.00382641	-1.227	0.2199
CACNA1G	17:48658402:A:G	rs198554	Intragenic	G	A	0.99762	0.021409	0.9113	-0.004642	0.00379869	-1.222	0.2216
CACNA1G	17:48658957:C:T	rs12943135	Intragenic	T	C	0.96399	0.016327	0.0247	0.0003741	0.00268364	0.1394	0.8892
CACNA1G	17:48659250:C:G	rs77585231	Intragenic	C	G	1.0207	0.016541	0.2151	0.0005432	0.00290016	0.1873	0.8515
CACNA1G	17:48659439:C:T	rs74322778	Intragenic	C	T	1.0045	0.031243	0.8859	-0.008778	0.00460787	-1.905	0.05689
CACNA1G	17:48659540:A:G	rs76053544	Intragenic	A	G	1.0211	0.016488	0.2057	0.0005344	0.00290277	0.1841	0.8539
CACNA1G	17:48659843:A:G	rs198555	Intragenic	A	G	0.97252	0.0099652	0.0052	-0.001652	0.0016968	-0.9736	0.3303
CACNA1G	17:48660014:G:T	rs198556	Intragenic	G	T	0.99911	0.021433	0.9669	-0.004646	0.00381445	-1.218	0.2233
CACNA1G	17:48660186:A:G	rs198557	Intragenic	A	G	0.97215	0.010018	0.0048	-0.00174	0.00169591	-1.026	0.3049
CACNA1G	17:48660670:A:C	rs886495	Intragenic	A	C	0.96174	0.010185	0.000128	-0.001281	0.00177596	-0.7213	0.4708
CACNA1G	17:48660701:C:T	rs76379889	Intragenic	C	T	1.0193	0.016508	0.2465	0.0003301	0.00290581	0.1136	0.9095
CACNA1G	17:48660714:G:T	rs198558	Intragenic	G	T	1.0157	0.013706	0.2551	-0.00155	0.00238976	-0.6486	0.5166
CACNA1G	17:48660957:C:T	rs190199797	Intragenic	C	T	1.0216	0.054632	0.6955
CACNA1G	17:48661309:C:T	rs1076245	Intragenic	T	C	0.9626	0.010205	0.000188	-0.000985	0.00178377	-0.5522	0.5808
CACNA1G	17:48662149:G:T	rs12602661	Intragenic	G	T	0.96253	0.010185	0.000177	-0.001069	0.00178286	-0.5996	0.5488
CACNA1G	17:48662151:T:TG	rs202247676	Intragenic	T	TG	0.986196	0.0458	0.7613
CACNA1G	17:48662461:C:T	rs757414	Intragenic	C	T	0.96373	0.010132	0.000266	-0.001062	0.0017777	-0.5974	0.5503
CACNA1G	17:48662861:C:T	rs1859344	Intragenic	T	C	1.085	0.031437	0.0095	0.003932	0.00509723	0.7714	0.4405
CACNA1G	17:48663004:A:G	rs9904093	Intragenic	G	A	1.0196	0.016468	0.2397	0.0002044	0.00290217	0.07043	0.9439
CACNA1G	17:48663197:C:T	rs1548530	Intragenic	T	C	0.96508	0.010205	0.000497	-0.001662	0.00177735	-0.9351	0.3498
CACNA1G	17:48663414:A:C	rs2412329	Intragenic	C	A	0.96408	0.010091	0.000289	-0.001236	0.00177331	-0.697	0.4859
CACNA1G	17:48663573:C:T	rs11079916	Intragenic	T	C	0.96408	0.010091	0.000289	-0.001236	0.00177331	-0.697	0.4859
CACNA1G	17:48663589:C:T	rs11079917	Intragenic	C	T	0.96468	0.010091	0.000367	-0.001236	0.00177331	-0.697	0.4859
CACNA1G	17:48664224:C:T	rs12941010	Intragenic	T	C	0.9638	0.010038	0.00024	-0.001224	0.00177212	-0.6907	0.4898
CACNA1G	17:48664418:C:T	rs12451979	Intragenic	T	C	0.96236	0.010112	0.000148	-0.001232	0.00177778	-0.693	0.4883
CACNA1G	17:48664629:C:T	rs757415	Intragenic	C	T	0.96414	0.010038	0.000275	-0.001224	0.00177212	-0.6907	0.4898
CACNA1G	17:48664791:C:T	rs75389336	Intragenic	C	T	1.0288	0.024746	0.2514	0.008793	0.00416138	2.113	0.03468
CACNA1G	17:48664986:C:T	rs2412330	Intragenic	C	T	0.96411	0.010038	0.000272	-0.001224	0.00177212	-0.6907	0.4898
CACNA1G	17:48665144:A:G	rs8078184	Intragenic	A	G	0.97023	0.0099244	0.0023	0.0002984	0.00173186	0.1723	0.8632
CACNA1G	17:48665284:A:C	rs734577	Intragenic	C	A	0.96395	0.010038	0.000254	-0.001224	0.00177212	-0.6907	0.4898
CACNA1G	17:48665322:C:T	rs734576	Intragenic	C	T	0.96405	0.010038	0.000265	-0.001224	0.00177212	-0.6907	0.4898
CACNA1G	17:48665326:A:T	rs8078487	Intragenic	A	T	1.0286	0.024688	0.253	0.008347	0.00414861	2.012	0.04435
CACNA1G	17:48665675:A:G	rs1548531	Intragenic	G	A	0.962	0.010132	0.000131	-0.001239	0.00178017	-0.696	0.4865
CACNA1G	17:48665743:C:T	rs1548533	Intragenic	T	C	0.96346	0.010038	0.000209
CACNA1G	17:48665797:C:G	rs1548534	Intragenic	G	C	0.9652	0.010059	0.00043	-0.00124	0.00177346	-0.6992	0.4845
CACNA1G	17:48665810:C:T	rs75874977	Intragenic	C	T	1.0274	0.024671	0.273	0.008216	0.00414322	1.983	0.04745
CACNA1G	17:48666064:C:T	rs757416	Intragenic	T	C	0.96392	0.010038	0.000252	-0.001246	0.00177468	-0.7021	0.4827
CACNA1G	17:48666181:A:G	rs757417	Intragenic	A	G	0.96329	0.010059	0.000201	-0.00124	0.00177346	-0.6992	0.4845
CACNA1G	17:48666198:C:T	rs757418	Intragenic	T	C	0.96334	0.010059	0.000205	-0.00124	0.00177346	-0.6992	0.4845
CACNA1G	17:48666209:A:G	rs757419	Intragenic	G	A	0.96329	0.010059	0.000201	-0.00124	0.00177346	-0.6992	0.4845
CACNA1G	17:48666349:A:G	rs12603112	Intragenic	A	G	0.96411	0.010059	0.000279	-0.001201	0.00177322	-0.6773	0.4983
CACNA1G	17:48666437:A:G	rs139421237	Intragenic	A	G	1.0517	0.02809	0.0728	0.004926	0.00473199	1.041	0.2981
CACNA1G	17:48666457:A:G	rs4794165	Intragenic	G	A	0.96439	0.010059	0.000312	-0.001126	0.00177183	-0.6355	0.5252
CACNA1G	17:48666506:A:T	rs4794166	Intragenic	A	T	0.9643	0.010152	0.000342	-0.001455	0.00178615	-0.8146	0.4154
CACNA1G	17:48666618:C:T	rs2240221	Intragenic	C	T	0.96229	0.010152	0.000153	-0.001378	0.00177577	-0.776	0.4378
CACNA1G	17:48667031:C:G	rs2240222	Intragenic	G	C	0.96233	0.010038	0.000131	-0.001107	0.00175854	-0.6295	0.5291
CACNA1G	17:48667255:C:T	rs12601226	Intragenic	T	C	0.96281	0.010509	0.00031
CACNA1G	17:48667277:C:G	rs35395024	Intragenic	G	C	0.95793	0.011604	0.000212
CACNA1G	17:48667556:C:G	rs12945668	Intragenic	C	G	0.96248	0.0099852	0.000128	-0.001081	0.00175887	-0.6146	0.5389
CACNA1G	17:48667734:A:G	rs12936750	Intragenic	A	G	0.96247	0.0099852	0.000127	-0.001153	0.00175843	-0.6557	0.5121
CACNA1G	17:48668013:C:G	rs8064333	Intragenic	G	C	0.96199	0.0099852	0.000104	-0.001137	0.00175816	-0.6467	0.5179
CACNA1G	17:48668021:A:AT	rs34926473	Intragenic	A	AT	1.03946	0.01	0.0001058
CACNA1G	17:48668091:A:C	rs8066026	Intragenic	A	C	0.96127	0.010038	8.32e-05	-0.001137	0.00175816	-0.6467	0.5179
CACNA1G	17:48668335:C:T	rs12937450	Intragenic	C	T	0.96229	0.0099852	0.000118	-0.001137	0.00175816	-0.6467	0.5179
CACNA1G	17:48668653:A:G	rs7359536	Intragenic	A	G	0.96255	0.0099852	0.000132	-0.001137	0.00175816	-0.6467	0.5179
CACNA1G	17:48668720:A:C	rs7359527	Intragenic	C	A	0.9628	0.0099852	0.000147	-0.001137	0.00175816	-0.6467	0.5179
CACNA1G	17:48669026:C:T	rs11079918	Intragenic	T	C	0.96145	0.010038	9.01e-05	-0.001024	0.00176552	-0.58	0.5619
CACNA1G	17:48669979:G:T	rs143725943	Intragenic	G	T	1.0367	0.04851	0.4578
CACNA1G	17:48672946:A:G	rs34081637	Intragenic	A	G	0.95883	0.010205	3.8e-05	-0.0005586	0.00177333	-0.315	0.7528
CACNA1G	17:48673286:A:G	rs198533	Intragenic	A	G	0.95875	0.040293	0.2957	-0.008889	0.00616008	-1.443	0.1492
CACNA1G	17:48674545:A:G	rs4794167	Intragenic	G	A	0.96549	0.010652	0.000976	0.0006425	0.00187372	0.3429	0.7317
CACNA1G	17:48675749:A:C	rs117105568	Intragenic						-0.008235	0.00812932	-1.013	0.3114
CACNA1G	17:48675770:A:T	rs4793663	Intragenic	A	T	0.9563	0.010966	4.6e-05	0.001268	0.0018576	0.6826	0.4949
CACNA1G	17:48675785:A:G	rs4794168	Intragenic	G	A	0.97156	0.010485	0.0059	0.001379	0.00176818	0.7799	0.4355
CACNA1G	17:48676261:G:T	rs2079230	Intragenic	T	G	0.95984	0.010966	0.000186	0.001259	0.00186243	0.676	0.4991
CACNA1G	17:48676306:C:T	rs2079231	Intragenic	T	C	0.96232	0.010966	0.000461	0.001295	0.00186304	0.6951	0.487
CACNA1G	17:48676311:A:G	rs4239167	Intragenic	G	A	0.96065	0.010966	0.000251	0.001246	0.00186667	0.6675	0.5045
CACNA1G	17:48679099:C:G	rs7220260	Intragenic	C	G	0.98523	0.019723	0.4505	0.001092	0.00303755	0.3595	0.7192
CACNA1G	17:48679457:A:G	rs150106833	Intragenic	G	A	1.0156	0.054242	0.7747
CACNA1G	17:48680657:C:T	rs2158408	Intragenic	T	C	0.96805	0.011949	0.0066	0.002127	0.00205507	1.035	0.3008
CACNA1G	17:48680780:A:T	rs17717014	Intragenic	T	A	0.99883	0.010617	0.9125	0.0004013	0.00178118	0.2253	0.8218
CACNA1G	17:48681112:A:C	rs17779244	Intragenic	C	A	0.9982	0.010636	0.8657	0.0002812	0.0017854	0.1575	0.8749
CACNA1G	17:48681859:A:C	rs7216910	Intragenic	C	A	0.96656	0.011803	0.004	0.001978	0.00199899	0.9895	0.3225
CACNA1G	17:48682313:C:G	rs78895250	Intragenic	G	C	0.97437	0.044748	0.5617	0.003955	0.00847803	0.4665	0.6409
CACNA1G	17:48682923:C:T	rs4794170	Intragenic	T	C	1.0015	0.01071	0.8907	-0.0006213	0.00178946	-0.3472	0.7284
CACNA1G	17:48683200:C:G	rs3744521	Intragenic	G	C	0.95792	0.010933	8.42e-05	-0.0001232	0.00186837	-0.06594	0.9474
CACNA1G	17:48685019:A:C	rs12947179	Intragenic	C	A	1.0014	0.01071	0.8979	-0.0005459	0.00179042	-0.3049	0.7605
CACNA1G	17:48685162:C:T	rs60642142	Intragenic	C	T	1.0221	0.053055	0.68
CACNA1G	17:48685483:A:G	rs190452292	Intragenic						-0.0004931	0.00647198	-0.07619	0.9393
CACNA1G	17:48685773:C:CCTA	rs200529957	Intragenic	CCTA	C	0.924964	0.0264	0.003157
CACNA1G	17:48685777:G:GT	rs199947424	Intragenic	G	GT	1.08329	0.0266	0.002644
CACNA1G	17:48685792:A:G	rs9890089	Intragenic	G	A	1.0261	0.015785	0.1031	0.003057	0.00248133	1.232	0.2179
CACNA1G	17:48685923:T:TAAA	rs200150848	Intragenic	T	TAAA	1.0029	0.0536	0.9567
CACNA1G	17:48686698:C:T	rs734289	Intragenic	C	T	0.96721	0.011189	0.0029	0.001592	0.00187736	0.848	0.3965
CACNA1G	17:48687430:C:T	rs11658835	Intragenic	C	T	1.0014	0.010563	0.8975	-0.001111	0.00174193	-0.6378	0.5237
CACNA1G	17:48687548:A:G	rs111624955	Intragenic	G	A	0.94716	0.035082	0.1218	-0.01876	0.0073224	-2.562	0.01044
CACNA1G	17:48688704:C:T	rs79813361	Intragenic						-0.01013	0.00824247	-1.229	0.219
CACNA1G	17:48689410:G:T	rs4141292	Intragenic	G	T	0.98493	0.01011	0.1332	0.0022	0.00170015	1.294	0.1957
CACNA1G	17:48689800:A:G	rs3785914	Intragenic	G	A	1.0007	0.0106	0.951	-0.0007289	0.00177434	-0.4108	0.6812
CACNA1G	17:48690070:C:T	rs116972558	Intragenic	C	T	1.0187	0.022966	0.4204	-0.0007471	0.00420901	-0.1775	0.8591
CACNA1G	17:48690511:A:G	rs67318243	Intragenic	G	A	1.0292	0.016012	0.0722	0.002822	0.0025174	1.121	0.2623
CACNA1G	17:48690561:C:G	rs78739013	Intragenic	C	G	0.96873	0.038743	0.4122	-0.01155	0.00787858	-1.466	0.1429
CACNA1G	17:48690602:A:G	rs17779351	Intragenic	G	A	1.0367	0.053898	0.5036
CACNA1G	17:48691210:C:T	rs55768061	Intragenic	C	T	1.0407	0.022476	0.0758	0.0108	0.00383251	2.818	0.004858
CACNA1G	17:48691420:C:G	rs76710815	Intragenic	G	C	0.99714	0.036445	0.9373	-0.004227	0.00649808	-0.6505	0.5154
CACNA1G	17:48692082:C:T	rs117964204	Intragenic	C	T	1.051	0.028406	0.0802	0.00444	0.00480415	0.9242	0.3554
CACNA1G	17:48692322:C:T	rs9898699	Intragenic	C	T	0.98551	0.010051	0.1465	0.00231	0.00170103	1.358	0.1746
CACNA1G	17:48692374:C:T	rs9898731	Intragenic	C	T	0.98542	0.010051	0.144	0.002598	0.00170472	1.524	0.1277
CACNA1G	17:48692881:C:T	rs8066527	Intragenic	C	T	0.99946	0.010544	0.9592	-0.0009649	0.00177437	-0.5438	0.5866
CACNA1G	17:48693122:C:T	rs9912726	Intragenic	T	C	0.97539	0.011886	0.036	0.001642	0.00206619	0.7947	0.4268
CACNA1G	17:48693155:A:G	rs11079919	Intragenic	G	A	0.9686	0.010942	0.0036	0.001385	0.00188744	0.7338	0.4631
CACNA1G	17:48693760:C:G	rs4794171	Intragenic	G	C	0.99843	0.010267	0.8786	-0.00149	0.00171639	-0.8681	0.3854
CACNA1G	17:48693857:G:T	rs117601101	Intragenic	G	T	1.0529	0.038244	0.1777	0.003662	0.00609825	0.6005	0.5482
CACNA1G	17:48694211:A:G	rs62059722	Intragenic	G	A	0.9305	0.028229	0.0107	0.003617	0.00395128	0.9154	0.36
CACNA1G	17:48697481:A:G	rs8079740	Intragenic	A	G	0.98389	0.010592	0.1253	-1.588e-05	0.00182844	-0.008685	0.9931
CACNA1G	17:48698906:A:C	rs4794172	Intragenic	C	A	0.99597	0.01047	0.6995	-0.0009643	0.00176482	-0.5464	0.5848
CACNA1G	17:48699464:A:G	rs34856222	Intragenic	G	A	0.98166	0.011641	0.1118	0.0002877	0.00193087	0.149	0.8816
CACNA1G	17:48700157:C:T	rs373982079	Intragenic						0.009432	0.0081804	1.153	0.2491
CACNA1G	17:48700420:C:T	rs59103452	Intragenic	T	C	1.0199	0.018628	0.289	0.0006639	0.0029758	0.2231	0.8235
CACNA1G	17:48700966:A:G	rs57124579	Intragenic	A	G	1.0596	0.03581	0.1059	-0.004351	0.00515155	-0.8446	0.3984
CACNA1G	17:48701800:C:T	rs2301835	Intragenic	C	T	1.0181	0.018499	0.3328	0.0005852	0.00296154	0.1976	0.8434
CACNA1G	17:48702094:G:T	rs12601390	Intragenic	G	T	1.0683	0.035109	0.0597	-0.00465	0.00513926	-0.9048	0.3656
CACNA1G	17:48702463:A:G	rs2107440	Intragenic	G	A	0.99057	0.010582	0.3705	-0.0009851	0.00176953	-0.5567	0.5777
CACNA1G	17:48702776:C:T	rs117822315	Intragenic	C	T	0.9904	0.033503	0.7733	0.0004566	0.00518334	0.08809	0.9298
CACNA1G	17:48703172:A:C	rs72837512	Intragenic	A	C	1.0199	0.018087	0.2767	0.0011	0.00295619	0.3721	0.7099
CACNA1G	17:48703752:C:T	rs739925	Intragenic	T	C	1.0005	0.010007	0.9578	-0.0007783	0.00169159	-0.4601	0.6455
CACNA1G	17:48703986:A:G	rs9893223	Intragenic	G	A	1.0417	0.023618	0.0836	-0.002907	0.0036	-0.8075	0.4195
CACNA1G	17:48704511:A:G	rs141032183	Intragenic	G	A	1.0327	0.043489	0.4595	-0.004433	0.00678659	-0.6532	0.5137
CACNA1G	17:48704800:A:C	rs34036927	Intragenic	A	C	0.98286	0.011357	0.1279	-0.003588	0.00188544	-1.903	0.0571
CACNA1G	17:48705066:C:G	rs9901250	35-10kb	G	C	0.99745	0.0099501	0.7973	-0.0006888	0.00169446	-0.4065	0.6844
CACNA1G	17:48705686:C:T	rs17717246	35-10kb	T	C	0.99062	0.01047	0.3678	-0.001114	0.00177898	-0.6262	0.5312
CACNA1G	17:48706024:C:G	rs7212045	35-10kb	G	C	1.0289	0.015796	0.0708	-0.000591	0.00255955	-0.2309	0.8174
CACNA1G	17:48706151:A:T	rs9911750	35-10kb	A	T	0.98983	0.01047	0.3291	-0.001009	0.0017708	-0.5698	0.5688
CACNA1G	17:48706157:C:G	rs10491146	35-10kb	C	G	1.0511	0.028249	0.0776	0.004219	0.00477533	0.8835	0.3771
CACNA1G	17:48706514:C:G	rs9910012	35-10kb	G	C	1.025	0.016486	0.1341	-0.0005402	0.00258716	-0.2088	0.8346
CACNA1G	17:48706820:A:G	rs2107441	35-10kb	A	G	0.99392	0.010684	0.5678	0.000476	0.00175905	0.2706	0.7867
CACNA1G	17:48707182:C:T	rs757420	35-10kb	T	C	0.98242	0.010571	0.0935	-0.0003925	0.00183154	-0.2143	0.8304
CACNA1G	17:48707522:C:G	rs2412332	35-10kb	C	G	0.99808	0.0099501	0.8469	-0.0004053	0.00169937	-0.2385	0.8115
CACNA1G	17:48707768:A:G	rs757421	35-10kb	A	G	0.98229	0.010519	0.0893	-0.0006783	0.00182045	-0.3726	0.7094
CACNA1G	17:48708077:C:T	rs141252368	35-10kb	C	T	1.0557	0.037584	0.1495	0.003494	0.00559308	0.6247	0.5322
CACNA1G	17:48708559:A:G	rs77943790	35-10kb	G	A	0.97104	0.021244	0.1666	0.002077	0.00348373	0.5962	0.5511
CACNA1G	17:48708949:A:G	rs2189595	35-10kb	G	A	0.98055	0.010137	0.0527	-0.000731	0.00174421	-0.4191	0.6752
CACNA1G	17:48709072:C:T	rs2214566	35-10kb	T	C	0.98947	0.010706	0.3228	-3.384e-05	0.00184314	-0.01836	0.9854
CACNA1G	17:48709115:C:T	rs34958340	35-10kb	C	T	1.0906	0.046972	0.0647
CACNA1G	17:48709262:A:G	rs11867598	35-10kb	A	G	1.0174	0.016471	0.2945	0.001846	0.00262701	0.7027	0.4823
CACNA1G	17:48709941:A:G	rs8073706	35-10kb	A	G	0.99016	0.010558	0.3492	0.0002287	0.00172865	0.1323	0.8948
CACNA1G	17:48710531:A:G	rs1989983	35-10kb	G	A	1.0228	0.015064	0.1345	0.0005396	0.00239078	0.2257	0.8214
CACNA1G	17:48710970:A:G	rs72837520	35-10kb	G	A	0.99534	0.02244	0.8352	-0.004131	0.00390085	-1.059	0.2898
CACNA1G	17:48711085:C:G	rs62059725	35-10kb	C	G	1.0197	0.016561	0.2392	0.001788	0.00262941	0.68	0.4965
CACNA1G	17:48711164:C:T	rs4148403	35-10kb	C	T	0.95217	0.039244	0.2117	-0.005256	0.0074416	-0.7063	0.4801
CACNA1G	17:48711400:T:TC	rs35467079	35-10kb	T	TC	0.998801	0.0106	0.9114
CACNA1G	17:48712038:A:T	rs9895420	35-10kb	T	A	1.0222	0.016732	0.1895	0.001683	0.00262313	0.6416	0.5212
CACNA1G	17:48712087:C:T	rs4793665	35-10kb	C	T	0.97728	0.01023	0.0247	-0.0008195	0.00170587	-0.4804	0.631
CACNA1G	17:48712521:A:G	rs76971077	35-10kb	G	A	1.0386	0.034058	0.2656	-0.004359	0.00519052	-0.8398	0.4011
CACNA1G	17:48712705:A:G	rs12604031	35-10kb	G	A	0.98102	0.010304	0.063	-0.000589	0.00173286	-0.3399	0.7339
CACNA1G	17:48712711:C:G	rs9890046	35-10kb	C	G	0.98828	0.010966	0.2822	0.0001666	0.00185647	0.08974	0.9285
CACNA1G	17:48713096:C:T	rs8070592	35-10kb	C	T	0.98475	0.010784	0.154	0.0004743	0.00181169	0.2618	0.7935
CACNA1G	17:48713180:A:G	rs9303560	35-10kb	A	G	0.9771	0.010248	0.0238	-0.0002058	0.00171643	-0.1199	0.9045
CACNA1G	17:48713223:A:G	rs10153257	35-10kb	G	A	0.97569	0.010248	0.0163	4.503e-05	0.00170504	0.02641	0.9789
CACNA1G	17:48713568:G:T	rs4148405	35-10kb	T	G	1.0182	0.014789	0.2229	0.0008122	0.00234604	0.3462	0.7292
CACNA1G	17:48714412:C:T	rs4148407	35-10kb	C	T	0.96797	0.018502	0.0785	0.001613	0.00309538	0.5211	0.6023
NPC1L1	7:44543169:A:G	rs28848883	35-10kb	G	A	1.0482	0.012406	0.000146	-0.0001514	0.00218628	-0.06925	0.9448
NPC1L1	7:44544428:A:G	rs76466275	35-10kb						0.002872	0.00752423	0.3817	0.7027
NPC1L1	7:44544945:A:T	rs17132552	35-10kb	A	T	0.97326	0.027367	0.322	0.003072	0.00421515	0.7288	0.4662
NPC1L1	7:44545297:A:G	rs217442	35-10kb	A	G	1.0531	0.012146	2.02e-05	-0.001247	0.00211967	-0.5883	0.5564
NPC1L1	7:44545314:A:C	rs151110303	35-10kb	A	C	1.0849	0.037769	0.0309	-0.00102	0.00752768	-0.1355	0.8922
NPC1L1	7:44545725:A:T	rs6954481	35-10kb	A	T	1.0538	0.012146	1.58e-05	-0.00125	0.00211972	-0.5897	0.5554
NPC1L1	7:44545880:C:T	rs6974778	35-10kb	T	C	1.0541	0.012146	1.42e-05	-0.00125	0.00211972	-0.5897	0.5554
NPC1L1	7:44546052:C:G	rs217440	35-10kb	C	G	1.0472	0.01246	0.000217	-0.0001482	0.00218584	-0.0678	0.9459
NPC1L1	7:44546954:C:T	rs10252732	35-10kb	C	T	1.0481	0.01246	0.000162	-0.0001514	0.00218628	-0.06925	0.9448
NPC1L1	7:44547236:A:G	rs17132561	35-10kb	G	A	0.97242	0.027367	0.3067	0.003192	0.00425714	0.7498	0.4534
NPC1L1	7:44547470:A:G	rs217439	35-10kb	A	G	1.0472	0.012406	0.000203	-0.0001482	0.00218584	-0.0678	0.9459
NPC1L1	7:44547682:C:T	rs76331929	35-10kb	T	C	1.0126	0.039581	0.7522	0.001054	0.00584906	0.1802	0.857
NPC1L1	7:44547878:A:G	rs142168899	35-10kb	G	A	1.0001	0.03546	0.9988	0.0003604	0.00575719	0.0626	0.9501
NPC1L1	7:44548135:A:C	rs73107450	35-10kb	C	A	0.97259	0.027367	0.3098	0.003209	0.00425089	0.7549	0.4503
NPC1L1	7:44548639:C:T	rs62459145	35-10kb	T	C	0.96755	0.018643	0.0768	0.0006331	0.00309433	0.2046	0.8379
NPC1L1	7:44548712:C:T	rs217438	35-10kb	C	T	1.0474	0.012406	0.000188	-0.0001482	0.00218584	-0.0678	0.9459
NPC1L1	7:44549707:A:G	rs217437	35-10kb	G	A	1.0008	0.010457	0.9359	0.002231	0.00184533	1.209	0.2268
NPC1L1	7:44549856:C:G	rs145968794	35-10kb	G	C	0.96883	0.019246	0.0999
NPC1L1	7:44549862:A:G	rs13236147	35-10kb	G	A	0.9919	0.012953	0.5303
NPC1L1	7:44550545:C:G	rs56314549	35-10kb	C	G	1.0479	0.01246	0.000172	-8.41e-05	0.00218612	-0.03847	0.9693
NPC1L1	7:44551157:C:T	rs73107454	35-10kb	T	C	1.0526	0.012146	2.48e-05	-0.0009242	0.00211584	-0.4368	0.6623
NPC1L1	7:44552093:A:AGAG	rs55947812	35-10kb	A	AGAG	0.949519	0.0121	1.994e-05
NPC1L1	7:44552209:C:T	rs3187907	Intragenic	T	C	1.0539	0.012146	1.53e-05	-0.0008651	0.00211155	-0.4097	0.6821
NPC1L1	7:44553238:A:G	rs217434	Intragenic	A	G	1.0527	0.012126	2.28e-05	-0.0008581	0.00210732	-0.4072	0.6839
NPC1L1	7:44553299:T:TG	rs55741107	Intragenic	T	TG	0.995809	0.0463	0.9274
NPC1L1	7:44553492:C:T	rs11767718	Intragenic	C	T	1.0537	0.012166	1.7e-05	-0.0007423	0.00211481	-0.351	0.7256
NPC1L1	7:44553496:C:T	rs217433	Intragenic	T	C	1.0525	0.012166	2.56e-05	-0.0006647	0.0021115	-0.3148	0.7529
NPC1L1	7:44553826:A:G	rs217432	Intragenic	A	G	1.0429	0.011458	0.000248	-0.0002477	0.00196743	-0.1259	0.8998
NPC1L1	7:44554119:G:T	rs6955649	Intragenic	T	G	1.0319	0.011279	0.0054	-0.0008887	0.00196354	-0.4526	0.6508
NPC1L1	7:44554349:C:G	rs186548547	Intragenic	C	G	0.94628	0.032773	0.092	0.003906	0.00577811	0.676	0.4991
NPC1L1	7:44554540:A:C	rs6973876	Intragenic	A	C	1.0255	0.011499	0.0286	-6.417e-05	0.00201286	-0.03188	0.9746
NPC1L1	7:44554599:A:G	rs138167709	Intragenic	G	A	0.96324	0.043359	0.3878	0.004226	0.00583299	0.7245	0.4688
NPC1L1	7:44554710:C:T	rs112649777	Intragenic	C	T	0.97538	0.028485	0.3814	0.002511	0.00436089	0.5758	0.5648
NPC1L1	7:44554890:C:T	rs217431	Intragenic	T	C	1.0259	0.011499	0.0264	-4.468e-05	0.00201171	-0.02221	0.9823
NPC1L1	7:44555081:A:G	rs217430	Intragenic	A	G	1.0299	0.011259	0.0088	-0.0008862	0.00196366	-0.4513	0.6518
NPC1L1	7:44555199:A:C	rs217429	Intragenic	A	C	1.0304	0.011259	0.0079	-0.0008862	0.00196366	-0.4513	0.6518
NPC1L1	7:44555406:A:G	rs10264715	Intragenic	G	A	1.0258	0.011573	0.0276	-0.0007323	0.00203417	-0.36	0.7189
NPC1L1	7:44555573:G:T	rs217428	Intragenic	T	G	1.0183	0.010999	0.0993	0.0006154	0.00191118	0.322	0.7475
NPC1L1	7:44555699:A:T	rs52815063	Intragenic	A	T	0.95078	0.043769	0.2488
NPC1L1	7:44557035:A:G	rs17711952	Intragenic	G	A	0.96704	0.026953	0.2137	0.002444	0.00424379	0.5759	0.5647
NPC1L1	7:44557912:A:G	rs217427	Intragenic	G	A	0.96596	0.027541	0.2086
NPC1L1	7:44558012:A:G	rs112512778	Intragenic	G	A	1.0279	0.011751	0.0193	-0.0007842	0.00203583	-0.3852	0.7001
NPC1L1	7:44558216:C:T	rs142301466	Intragenic	C	T	0.96344	0.042832	0.3845	0.004242	0.00567264	0.7478	0.4546
NPC1L1	7:44558859:A:C	rs217426	Intragenic	A	C	0.96605	0.027338	0.2064	0.003155	0.00420611	0.7501	0.4533
NPC1L1	7:44559271:C:G	rs117788436	Intragenic	G	C	1.0049	0.039847	0.9027	-0.005589	0.00725373	-0.7705	0.4411
NPC1L1	7:44559411:C:T	rs75148562	Intragenic	C	T	1.0201	0.011499	0.0831	0.001928	0.00336123	0.5736	0.5663
NPC1L1	7:44559695:A:G	rs217424	Intragenic	G	A	0.96359	0.027396	0.1758	0.003321	0.00424735	0.7819	0.4343
NPC1L1	7:44559803:C:T	rs148825701	Intragenic	C	T	1.024	0.012073	0.0496	0.0005134	0.00206102	0.2491	0.8033
NPC1L1	7:44561600:A:G	rs217421	Intragenic	A	G	1.0152	0.011392	0.1847	0.001095	0.00193737	0.5652	0.572
NPC1L1	7:44561635:C:T	rs35349497	Intragenic	C	T	0.98634	0.019125	0.472	-0.003439	0.0030353	-1.133	0.2575
NPC1L1	7:44561884:C:T	rs4720470	Intragenic	C	T	0.97454	0.020827	0.2156	0.003527	0.00370366	0.9523	0.341
NPC1L1	7:44561901:A:C	rs217420	Intragenic	A	C	1.0173	0.011479	0.1342	0.001127	0.00193809	0.5815	0.561
NPC1L1	7:44563353:A:C	rs117990183	Intragenic	C	A	0.93165	0.04002	0.0769	0.006619	0.00544774	1.215	0.2245
NPC1L1	7:44563555:C:T	rs217419	Intragenic	C	T	1.0097	0.011918	0.4184	0.0008924	0.00198047	0.4506	0.6523
NPC1L1	7:44563568:A:T	rs217418	Intragenic	A	T	1.0094	0.011918	0.4334	0.0008778	0.00197881	0.4436	0.6574
NPC1L1	7:44564735:C:T	rs217416	Intragenic	T	C	1.0201	0.011406	0.0806	0.0005579	0.0019067	0.2926	0.7699
NPC1L1	7:44564912:A:G	rs139264665	Intragenic	A	G	0.99289	0.037308	0.8484	0.0002861	0.00740808	0.03862	0.9692
NPC1L1	7:44565464:A:G	rs217415	Intragenic	G	A	1.0101	0.011865	0.3949	0.0002179	0.00198995	0.1095	0.9128
NPC1L1	7:44565494:A:G	rs217414	Intragenic	A	G	1.0104	0.011865	0.3825	0.0002153	0.00198983	0.1082	0.9138
NPC1L1	7:44565670:A:C	rs139912571	Intragenic	C	A	1.043	0.027144	0.1213	-0.003021	0.00420811	-0.7179	0.4729
NPC1L1	7:44566094:C:G	rs217413	Intragenic	G	C	1.0107	0.011991	0.3752	0.0002086	0.00199236	0.1047	0.9167
NPC1L1	7:44566246:C:T	rs117448375	Intragenic	C	T	1.0503	0.04769	0.3033	-0.001551	0.00636177	-0.2438	0.8074
NPC1L1	7:44566281:C:G	rs142708379	Intragenic	C	G	0.95049	0.023271	0.0291	-0.0005229	0.00414671	-0.1261	0.8997
NPC1L1	7:44566917:C:T	rs62459147	Intragenic	C	T	1.01	0.028618	0.7289	0.0102	0.00480679	2.122	0.0339
NPC1L1	7:44567246:C:T	rs217412	Intragenic	C	T	1.0144	0.012057	0.2358	0.0004306	0.0019555	0.2202	0.8257
NPC1L1	7:44567500:C:T	rs217411	Intragenic	T	C	0.95432	0.030364	0.1236	0.002897	0.0042255	0.6856	0.493
NPC1L1	7:44567646:A:C	rs217410	Intragenic	C	A	1.0065	0.012146	0.5909	0.0002422	0.00199014	0.1217	0.9032
NPC1L1	7:44569399:C:G	rs7792961	Intragenic	G	C	1.031	0.01386	0.0277	-0.0004454	0.00221262	-0.2013	0.8405
NPC1L1	7:44570067:C:T	rs11763759	Intragenic	T	C	0.97691	0.011509	0.0424	-0.001193	0.00185565	-0.6429	0.5203
NPC1L1	7:44570717:A:C	rs7798185	Intragenic	C	A	1.0315	0.013782	0.0245	-0.001519	0.0022487	-0.6755	0.4994
NPC1L1	7:44571628:C:T	rs41279627	Intragenic	C	T	0.97565	0.026582	0.3538	0.00552	0.00428904	1.287	0.1983
NPC1L1	7:44571657:A:G	rs55837134	Intragenic	G	A	1.0292	0.013905	0.0388	-0.001685	0.00225267	-0.748	0.4545
NPC1L1	7:44572346:C:T	rs77826622	Intragenic	T	C	0.98271	0.038833	0.6534	-0.007813	0.00644106	-1.213	0.2252
NPC1L1	7:44572558:C:T	rs7808003	Intragenic	C	T	0.97069	0.011629	0.0105	-0.0004103	0.00187437	-0.2189	0.8268
NPC1L1	7:44572699:C:T	rs7808295	Intragenic	C	T	0.92412	0.029327	0.0071	0.008753	0.00493962	1.772	0.07649
NPC1L1	7:44573761:C:G	rs217406	Intragenic	C	G	1.0315	0.013564	0.0224	-0.002713	0.00218614	-1.241	0.2146
NPC1L1	7:44573803:A:G	rs41279630	Intragenic	G	A	1.0209	0.058218	0.7222
NPC1L1	7:44574874:C:G	rs217403	Intragenic	C	G	1.0329	0.013491	0.0165	-0.002688	0.00218714	-1.229	0.2191
NPC1L1	7:44575664:G:T	rs73107472	Intragenic	G	T	0.93166	0.040374	0.0795	-0.004318	0.00596986	-0.7233	0.4696
NPC1L1	7:44577569:A:G	rs113223818	Intragenic						-0.0005652	0.0060735	-0.09306	0.9259
NPC1L1	7:44577622:A:G	rs73107473	Intragenic	G	A	1.0339	0.014	0.0173	-0.002362	0.00231115	-1.022	0.3069
NPC1L1	7:44579180:C:G	rs2072183	Intragenic	G	C	1.0151	0.011802	0.2034	-0.0007748	0.00207221	-0.3739	0.7085
NPC1L1	7:44580876:G:T	rs41279633	Intragenic	G	T	1.029	0.013838	0.0386	-0.0005257	0.00233126	-0.2255	0.8216
NPC1L1	7:44580991:C:T	rs17655652	35-10kb	T	C	0.97537	0.010811	0.0211	-0.0009723	0.00181535	-0.5356	0.5923
NPC1L1	7:44581150:A:G	rs56243746	35-10kb						-0.002672	0.0059102	-0.4521	0.6512
NPC1L1	7:44581620:A:G	rs2073548	35-10kb	A	G	0.97459	0.0227	0.2569	-0.005267	0.00614442	-0.8572	0.3914
NPC1L1	7:44581840:C:G	rs146556263	35-10kb						-0.0009318	0.00765653	-0.1217	0.9032
NPC1L1	7:44581986:C:T	rs17725246	35-10kb	T	C	1.0154	0.012153	0.2094	-0.0009007	0.00221574	-0.4065	0.6844
NPC1L1	7:44582331:A:G	rs2073547	35-10kb	A	G	1.015	0.012153	0.219	-0.0007279	0.00221516	-0.3286	0.7424
NPC1L1	7:44582343:A:G	rs35171483	35-10kb	G	A	0.98497	0.045376	0.7385	0.002565	0.0066382	0.3864	0.6992
NPC1L1	7:44582516:A:G	rs148618015	35-10kb	G	A	1.0269	0.05268	0.6143
NPC1L1	7:44584529:A:G	rs73321670	35-10kb	A	G	0.97668	0.023154	0.3082	-0.003232	0.00618565	-0.5225	0.6014
NPC1L1	7:44584551:C:G	rs10260606	35-10kb	G	C	1.0148	0.012227	0.2303	-0.0006184	0.00221569	-0.2791	0.7802
NPC1L1	7:44584628:A:G	rs147915227	35-10kb	G	A	0.89568	0.047812	0.0212	0.005483	0.00636596	0.8613	0.3891
NPC1L1	7:44585026:A:G	rs1859592	35-10kb	A	G	0.93529	0.030493	0.0282	-0.0002285	0.00512792	-0.04456	0.9645
NPC1L1	7:44585052:C:T	rs2008428	35-10kb	T	C	1.0147	0.011414	0.2001	-0.0004431	0.00199505	-0.2221	0.8243
NPC1L1	7:44585685:C:T	rs59605297	35-10kb	C	T	0.96246	0.027123	0.1584	0.002347	0.00430011	0.5458	0.5852
NPC1L1	7:44585796:C:G	rs112851857	35-10kb	C	G	0.96165	0.02304	0.0897	-0.003886	0.00630537	-0.6163	0.5377
NPC1L1	7:44586102:C:G	rs66775576	35-10kb	C	G	0.96533	0.02489	0.1563	-0.003698	0.00635286	-0.5821	0.5605
NPC1L1	7:44586280:G:GA	rs201943833	35-10kb	G	GA	0.973361	0.0224	0.227
NPC1L1	7:44586289:A:AAAG	rs556090258;rs201650030	35-10kb	A	AAAG	1.02798	0.0256	0.2805
NPC1L1	7:44586578:C:T	rs12666108	35-10kb	T	C	0.9997	0.016557	0.9856	-0.002628	0.00291256	-0.9023	0.367
NPC1L1	7:44586599:A:G	rs369719	35-10kb	G	A	0.96649	0.0099315	0.0006	-0.001497	0.00173084	-0.8649	0.3872
NPC1L1	7:44586663:A:AT	rs35209977	35-10kb	A	AT	1	0.0166	0.999
NPC1L1	7:44586955:A:AAAAG	rs199759023	35-10kb	A	AAAAG	1.00531	0.0168	0.7532
NPC1L1	7:44586963:G:GAA	rs200899309	35-10kb	G	GAA	0.997204	0.0167	0.8694
NPC1L1	7:44588042:A:C	rs217402	35-10kb	A	C	0.95576	0.010132	7.99e-06	-0.0006799	0.00175187	-0.3881	0.698
NPC1L1	7:44588206:C:T	rs73321675	35-10kb	T	C	0.96404	0.024753	0.139	-0.003698	0.00635286	-0.5821	0.5605
NPC1L1	7:44588731:C:T	rs78592747	35-10kb	T	C	1.0004	0.016519	0.9807	-0.002768	0.00292261	-0.9471	0.3436
NPC1L1	7:44589536:A:G	rs79123938	35-10kb	A	G	0.97801	0.026645	0.4039	0.002278	0.00455965	0.4996	0.6174
NPC1L1	7:44589760:C:T	rs73321679	35-10kb	T	C	0.96362	0.024753	0.1344	-0.003698	0.00635286	-0.5821	0.5605
NPC1L1	7:44591277:A:C	rs217401	35-10kb	C	A	0.96136	0.0099852	7.92e-05	-0.0003342	0.00170336	-0.1962	0.8445
NPC1L1	7:44591576:A:C	rs217400	35-10kb	A	C	0.96032	0.010038	5.5e-05	-0.0001905	0.00170241	-0.1119	0.9109
NPC1L1	7:44592072:A:T	rs540425	35-10kb	A	T	0.95121	0.01056	2.18e-06
NPC1L1	7:44592091:C:T	rs217399	35-10kb	C	T	0.96166	0.010144	0.000116	-0.0001285	0.00170424	-0.0754	0.9399
NPC1L1	7:44592168:A:AAG	rs144411296	35-10kb	A	AAG	1.0009	0.0164	0.9581
NPC1L1	7:44592454:A:C	rs76786464	35-10kb	C	A	0.97929	0.026367	0.4273	0.001542	0.00464738	0.3318	0.7401
NPC1L1	7:44593649:C:T	rs217397	35-10kb	T	C	0.95333	0.0099509	1.56e-06	-0.001059	0.00176236	-0.6009	0.5479
NPC1L1	7:44593681:A:G	rs12673512	35-10kb	G	A	0.97637	0.02626	0.3625	0.002433	0.00464579	0.5237	0.6005
NPC1L1	7:44594133:A:G	rs75624420	35-10kb	A	G	0.96183	0.024201	0.1078	-0.001731	0.00628312	-0.2755	0.7829
NPC1L1	7:44594273:A:T	rs113019965	35-10kb	T	A	0.96294	0.024685	0.1261	-0.003809	0.00632935	-0.6018	0.5473
NPC1L1	7:44594767:C:G	rs188312559	35-10kb	C	G	1.1041	0.054374	0.0686	-0.0007061	0.00778758	-0.09067	0.9278
NPC1L1	7:44595060:A:T	rs217396	35-10kb	T	A	0.96184	0.0099315	8.94e-05	-0.0001639	0.00170321	-0.09623	0.9233
NPC1L1	7:44595061:A:G	rs75369975	35-10kb	G	A	1.0003	0.016331	0.9864	-0.002812	0.00291883	-0.9634	0.3354
NPC1L1	7:44595347:A:T	rs80309061	35-10kb	A	T	0.99998	0.016348	0.999	-0.002812	0.00291883	-0.9634	0.3354
NPC1L1	7:44595912:A:G	rs217394	35-10kb	G	A	0.95382	0.0098965	1.78e-06	-0.001159	0.0017614	-0.658	0.5106
NPC1L1	7:44595917:G:T	rs35950505	35-10kb	G	T	0.91846	0.03185	0.0076	0.002176	0.00525223	0.4143	0.6787
NPC1L1	7:44595993:C:CTTTGTTT	rs112700481	35-10kb	CTTTGTTT	C	1.05222	0.0101	4.749e-07
NPC1L1	7:44596261:A:G	rs217392	35-10kb	A	G	0.96108	0.0099852	7.02e-05	-0.0001639	0.00170321	-0.09623	0.9233
NPC1L1	7:44596554:G:T	rs217391	35-10kb	T	G	0.95438	0.0098965	2.38e-06	-0.001059	0.00176236	-0.6009	0.5479
NPC1L1	7:44596644:A:C	rs73107478	35-10kb	A	C	1.0444	0.020196	0.0315	0.002376	0.00329908	0.7202	0.4714
NPC1L1	7:44597104:C:T	rs4724309	35-10kb	C	T	0.96103	0.024558	0.1056	-0.002133	0.00628092	-0.3396	0.7342
NPC1L1	7:44597108:C:T	rs4724310	35-10kb	C	T	0.96106	0.024558	0.1058	-0.002133	0.00628092	-0.3396	0.7342
NPC1L1	7:44597796:T:TTCCC	rs141171629	35-10kb	T	TTCCC	1.02491	0.0231	0.2854
NPC1L1	7:44597826:C:CTCTT	rs149038257	35-10kb	CTCTT	C	0.966185	0.01	0.0006055
NPC1L1	7:44597857:C:CCTAT	rs144985739	35-10kb	CCTAT	C	0.957624	0.025	0.08253
NPC1L1	7:44597951:C:T	rs217390	35-10kb	C	T	0.96205	0.0098773	8.97e-05	-0.0001463	0.00170354	-0.08588	0.9316
NPC1L1	7:44598026:A:G	rs188657	35-10kb	A	G	0.95388	0.0099154	1.92e-06	-0.001059	0.00176236	-0.6009	0.5479
NPC1L1	7:44598725:C:T	rs117623941	35-10kb	C	T	0.95375	0.037626	0.2082	0.009059	0.00751784	1.205	0.2283
NPC1L1	7:44598912:A:G	rs79399746	35-10kb	G	A	0.98304	0.025541	0.5031	0.001738	0.00465577	0.3733	0.7089
NPC1L1	7:44599206:A:G	rs217389	35-10kb	A	G	0.95732	0.009674	6.52e-06	-0.001381	0.00174457	-0.7916	0.4286
NPC1L1	7:44599378:G:T	rs2008036	35-10kb	G	T	0.99492	0.014688	0.7287	-0.001316	0.00266883	-0.4931	0.6219
NPC1L1	7:44599468:A:G	rs217388	35-10kb	A	G	0.95369	0.0098415	1.45e-06	-0.001159	0.0017614	-0.658	0.5106
NPC1L1	7:44599626:A:G	rs77516609	35-10kb	A	G	0.99078	0.028156	0.7422	0.007584	0.00490556	1.546	0.1222
NPC1L1	7:44600139:C:G	rs17798237	35-10kb	G	C	0.96068	0.024479	0.1013	-0.002198	0.00625854	-0.3512	0.7255
NPC1L1	7:44600274:C:T	rs76472432	35-10kb	C	T	0.99817	0.015958	0.9085	-0.002506	0.00286695	-0.8741	0.3821
NPC1L1	7:44600354:A:C	rs217387	35-10kb	C	A	0.96407	0.0099341	0.00023	-0.0001423	0.00170399	-0.08351	0.9335
NPC1L1	7:44600376:C:T	rs17798255	35-10kb	C	T	0.98145	0.02537	0.4604	0.001738	0.00465577	0.3733	0.7089
NPC1L1	7:44600694:C:T	rs12530587	35-10kb	C	T	0.98018	0.030106	0.5062	0.004837	0.00578589	0.836	0.4032
NPC1L1	7:44600695:A:G	rs217386	35-10kb	G	A	0.96012	0.0099509	4.31e-05	-0.0008006	0.00171142	-0.4678	0.64
NPC1L1	7:44600868:G:T	rs11486865	35-10kb	T	G	0.98171	0.025296	0.4656	0.001738	0.00465577	0.3733	0.7089
NPC1L1	7:44601801:A:AATG	rs74389085	35-10kb	A	AATG	1.01796	0.0257	0.4887
NPC1L1	7:44602187:G:T	rs217385	35-10kb	G	T	0.96024	0.0099509	4.56e-05	-0.0008216	0.00171238	-0.4798	0.6314
NPC1L1	7:44602589:C:T	rs7791240	35-10kb	T	C	0.99956	0.016176	0.9781	-0.002846	0.00290913	-0.9783	0.328
NPC1L1	7:44603386:C:T	rs9639899	35-10kb	T	C	0.98362	0.025467	0.5166	0.001738	0.00465577	0.3733	0.7089
NPC1L1	7:44603913:C:G	rs79584523	35-10kb						0.01061	0.00808073	1.313	0.1894
NPC1L1	7:44604017:G:T	rs217384	35-10kb	T	G	0.95245	0.0098227	7.06e-07	-0.001927	0.00174389	-1.105	0.2691
NPC1L1	7:44604074:C:G	rs217383	35-10kb	C	G	0.95278	0.0098227	8.44e-07	-0.001871	0.00174371	-1.073	0.2834
NPC1L1	7:44604107:C:T	rs77777167	35-10kb	T	C	0.99953	0.016142	0.9766	-0.002846	0.00290913	-0.9783	0.328
NPC1L1	7:44604120:A:AAAG	rs58351155	35-10kb	A	AAAG	1.04185	0.01	3.709e-05
NPC1L1	7:44604270:C:T	rs75036295	35-10kb	T	C	0.9996	0.016176	0.9802	-0.00283	0.00290704	-0.9735	0.3304
NPC1L1	7:44604275:C:G	rs79292486	35-10kb	C	G	0.9996	0.016176	0.9802	-0.00283	0.00290704	-0.9735	0.3304
NPC1L1	7:44604966:C:CAT	rs35396249	35-10kb	CAT	C	0.984816	0.0255	0.5483
NPC1L1	7:44605188:A:G	rs2289050	35-10kb	G	A	0.96511	0.024442	0.1462	-0.004267	0.00630467	-0.6768	0.4986
NPC1L1	7:44606098:C:T	rs6656	35-10kb	C	T	0.95243	0.0098227	6.96e-07	-0.001845	0.00174386	-1.058	0.2903
NPC1L1	7:44606184:C:T	rs2304372	35-10kb	C	T	0.98404	0.02563	0.5301	0.0007274	0.00469897	0.1548	0.877
NPC1L1	7:44606217:C:G	rs217381	35-10kb	C	G	0.95989	0.0099509	3.9e-05	-0.0008662	0.0017122	-0.5059	0.6129
NPC1L1	7:44606339:C:T	rs217380	35-10kb	C	T	0.95249	0.0098227	7.22e-07	-0.001845	0.00174386	-1.058	0.2903
NPC1L1	7:44606771:G:T	rs7792931	35-10kb	G	T	0.98375	0.025695	0.5237	0.001738	0.00465577	0.3733	0.7089
NPC1L1	7:44606948:C:G	rs79064806	35-10kb	G	C	0.99819	0.016142	0.9107	-0.002865	0.00291603	-0.9825	0.3259
NPC1L1	7:44607172:C:T	rs217379	35-10kb	C	T	0.96196	0.0098773	8.63e-05	-0.0002197	0.00170442	-0.1289	0.8974
NPC1L1	7:44607340:C:T	rs79641525	35-10kb	T	C	0.98506	0.0281	0.5923	0.007494	0.00495963	1.511	0.1309
NPC1L1	7:44607548:G:T	rs17725305	35-10kb	T	G	0.98067	0.025296	0.4404	0.001738	0.00465577	0.3733	0.7089
NPC1L1	7:44607905:C:T	rs144290100	35-10kb	C	T	0.95459	0.051298	0.365	0.007354	0.00748651	0.9823	0.326
NPC1L1	7:44608103:A:G	rs217378	35-10kb	A	G	0.95744	0.0096561	6.67e-06	-0.001443	0.00174613	-0.8264	0.4086
NPC1L1	7:44608718:C:T	rs2289051	35-10kb	C	T	0.98354	0.025459	0.5144	0.001738	0.00465577	0.3733	0.7089
NPC1L1	7:44608970:C:T	rs2289052	35-10kb	C	T	0.99862	0.016142	0.9318	-0.002742	0.00291609	-0.9403	0.3471
NPC1L1	7:44609027:C:G	rs2289053	35-10kb	C	G	0.96719	0.024352	0.1708	-0.004267	0.00630467	-0.6768	0.4986
NPC1L1	7:44609752:C:T	rs2304373	35-10kb	C	T	0.96269	0.024489	0.1205	-0.004267	0.00630467	-0.6768	0.4986
NPC1L1	7:44609825:A:G	rs35435922	35-10kb	A	G	0.98786	0.047443	0.7969	-0.001493	0.00666816	-0.2239	0.8228
NPC1L1	7:44609852:C:T	rs217377	35-10kb	C	T	0.95379	0.0098415	1.53e-06	-0.001208	0.00176299	-0.6852	0.4933
NPC1L1	7:44610229:A:C	rs2289054	35-10kb	C	A	0.99842	0.016142	0.922	-0.002724	0.00290932	-0.9363	0.3492
NPC1L1	7:44610490:C:T	rs217376	35-10kb	C	T	0.96223	0.0098773	9.71e-05	-0.0002636	0.00170284	-0.1548	0.877
NPC1L1	7:44611009:C:T	rs3793250	35-10kb	C	T	0.96031	0.024479	0.098	-0.002198	0.00625854	-0.3512	0.7255
NPC1L1	7:44611077:C:T	rs217375	35-10kb	T	C	0.96227	0.0098227	9.03e-05	-0.0002681	0.0017033	-0.1574	0.875
NPC1L1	7:44611544:C:T	rs3765021	35-10kb	T	C	0.99873	0.016142	0.9373	-0.002724	0.00290932	-0.9363	0.3492
NPC1L1	7:44611890:A:G	rs2289055	35-10kb	A	G	0.99874	0.016142	0.938	-0.002724	0.00290932	-0.9363	0.3492
NPC1L1	7:44612229:A:G	rs2289057	35-10kb	G	A	0.96001	0.02441	0.0946	-0.002198	0.00625854	-0.3512	0.7255
NPC1L1	7:44612347:C:G	rs217374	35-10kb	G	C	0.95399	0.0098415	1.7e-06	-0.001843	0.00178412	-1.033	0.3018
NPC1L1	7:44612454:A:C	rs217373	35-10kb	C	A	0.96231	0.0098227	9.2e-05	-0.001029	0.00172593	-0.5962	0.5511
NPC1L1	7:44612753:C:T	rs217372	35-10kb	T	C	0.95777	0.0096561	7.86e-06	-0.002261	0.00176503	-1.281	0.2003
NPC1L1	7:44612911:C:G	rs1434958	35-10kb	G	C	0.96237	0.024489	0.1172	-0.003876	0.00632816	-0.6125	0.5403
NPC1L1	7:44612914:A:G	rs118187778	35-10kb	A	G	0.94392	0.031079	0.0633	-0.007194	0.00694402	-1.036	0.3001
NPC1L1	7:44612965:C:G	rs1434959	35-10kb	C	G	0.96233	0.024489	0.1169	-0.003876	0.00632816	-0.6125	0.5403
NPC1L1	7:44612992:C:T	rs1434960	35-10kb	T	C	0.96051	0.024479	0.0998	-0.001797	0.00628102	-0.2861	0.7748
NPC1L1	7:44613103:A:G	rs217371	35-10kb	A	G	0.96231	0.0098227	9.19e-05	-0.0008627	0.00172264	-0.5008	0.6165
NPC1L1	7:44613611:C:CG	rs11308115	35-10kb	CG	C	0.951325	0.0099	4.544e-07
NPC1L1	7:44614248:C:T	rs3180179	35-10kb	T	C	0.99873	0.016142	0.9373	-0.002724	0.00290932	-0.9363	0.3492
NPC1L1	7:44614398:C:G	rs78465832	35-10kb	C	G	0.9824	0.025378	0.484	0.001738	0.00465577	0.3733	0.7089
NPC1L1	7:44614720:A:G	rs73327360	35-10kb	A	G	0.91166	0.047469	0.0514	0.001639	0.00694197	0.2361	0.8134
NPC1L1	7:44615161:A:G	rs217370	35-10kb	A	G	0.95864	0.009638	1.17e-05	-0.0003948	0.00169588	-0.2328	0.8159
NPC1L1	7:44615186:C:T	rs217369	35-10kb	T	C	0.96284	0.0098227	0.000115	-0.0002396	0.00170291	-0.1407	0.8881
NPC1L1	7:44615527:A:G	rs217368	35-10kb	G	A	0.96223	0.0098773	9.71e-05	-0.0002396	0.00170291	-0.1407	0.8881
KCNG1	20:49610568:A:G	rs4811106	35-10kb	A	G	0.96298	0.015576	0.0154	-0.002645	0.00290691	-0.9099	0.3629
KCNG1	20:49610597:C:T	rs8118905	35-10kb	T	C	0.95221	0.011332	1.55e-05	-0.001856	0.00187683	-0.9889	0.3228
KCNG1	20:49610797:C:T	rs1040771	35-10kb	C	T	0.96454	0.010096	0.000348	-0.00378	0.00169507	-2.23	0.02583
KCNG1	20:49611401:A:G	rs6122991	35-10kb						-0.0003419	0.00472825	-0.07231	0.9424
KCNG1	20:49611586:C:T	rs11904901	35-10kb	C	T	0.95435	0.010248	5.13e-06	-0.00353	0.00174493	-2.023	0.04311
KCNG1	20:49612496:A:G	rs1321325	35-10kb	G	A	0.96108	0.010186	9.71e-05	-0.003388	0.00171111	-1.98	0.04782
KCNG1	20:49613729:C:T	rs6020899	35-10kb						-0.0003419	0.00472825	-0.07231	0.9424
KCNG1	20:49613906:G:T	rs11699706	35-10kb	T	G	1.0231	0.010033	0.0228	0.002236	0.00170297	1.313	0.1891
KCNG1	20:49614902:G:T	rs112748757	35-10kb	G	T	0.98299	0.03498	0.6239	-0.001592	0.00640386	-0.2486	0.8037
KCNG1	20:49618408:A:G	rs77562808	35-10kb						1.884e-05	0.00836218	0.002253	0.9982
KCNG1	20:49618445:A:C	rs17788960	35-10kb						0.008532	0.005688	1.5	0.1338
KCNG1	20:49618600:A:G	rs4809817	35-10kb	A	G	0.9557	0.014355	0.0016	-0.002417	0.00278328	-0.8684	0.3852
KCNG1	20:49618926:C:T	rs4811108	35-10kb	T	C	0.96138	0.015391	0.0105	-0.002417	0.00278328	-0.8684	0.3852
KCNG1	20:49619986:A:T	rs6013054	35-10kb	T	A	0.96178	0.015391	0.0113	-0.002417	0.00278328	-0.8684	0.3852
KCNG1	20:49620119:C:G	rs4811109	35-10kb	C	G	0.96972	0.013171	0.0196	-0.0006721	0.00239181	-0.281	0.7787
KCNG1	20:49620271:C:T	rs1850	Intragenic	T	C	0.9545	0.010736	1.44e-05	-0.002854	0.00177267	-1.61	0.1074
KCNG1	20:49620783:G:T	rs1054268	Intragenic	G	T	0.96977	0.012949	0.0177	-0.0004423	0.00230485	-0.1919	0.8478
KCNG1	20:49621149:C:T	rs6122993	Intragenic	T	C	0.97039	0.012949	0.0203	-0.0004423	0.00230485	-0.1919	0.8478
KCNG1	20:49621399:C:G	rs4811110	Intragenic	G	C	0.96903	0.013023	0.0157	-0.0006269	0.00231499	-0.2708	0.7865
KCNG1	20:49622657:C:T	rs150037457	Intragenic						-0.0005822	0.00564694	-0.1031	0.9179
KCNG1	20:49622761:C:T	rs761600	Intragenic	C	T	0.97052	0.013041	0.0218	-0.000473	0.00237928	-0.1988	0.8425
KCNG1	20:49624002:C:T	rs6063580	Intragenic	C	T	0.96992	0.013079	0.0195	-0.000473	0.00237928	-0.1988	0.8425
KCNG1	20:49624070:T:TG	rs111853671	Intragenic	T	TG	0.990644	0.0214	0.6596
KCNG1	20:49624145:A:C	rs6020905	Intragenic	C	A	0.96933	0.013023	0.0168	-0.000473	0.00237928	-0.1988	0.8425
KCNG1	20:49624241:A:G	rs6126141	Intragenic	A	G	0.96967	0.013097	0.0187	-0.000473	0.00237928	-0.1988	0.8425
KCNG1	20:49624270:C:T	rs6126142	Intragenic	C	T	0.96748	0.013041	0.0112	-0.000473	0.00237928	-0.1988	0.8425
KCNG1	20:49624392:A:G	rs6020906	Intragenic	A	G	0.97021	0.013097	0.021	-0.000473	0.00237928	-0.1988	0.8425
KCNG1	20:49624422:C:T	rs6020907	Intragenic	C	T	0.96857	0.012928	0.0135	-0.000473	0.00237928	-0.1988	0.8425
KCNG1	20:49624423:A:G	rs6020908	Intragenic	A	G	0.96838	0.012928	0.0129	-0.000473	0.00237928	-0.1988	0.8425
KCNG1	20:49624803:A:G	rs6020909	Intragenic	G	A	0.96819	0.013097	0.0136	-0.000473	0.00237928	-0.1988	0.8425
KCNG1	20:49624866:A:T	rs6126143	Intragenic	T	A	0.96768	0.012928	0.011	-0.000473	0.00237928	-0.1988	0.8425
KCNG1	20:49624912:A:G	rs6013056	Intragenic	A	G	0.96775	0.012928	0.0112	-0.0006034	0.00238498	-0.253	0.8003
KCNG1	20:49625330:A:G	rs4809818	Intragenic	A	G	0.97105	0.012854	0.0223
KCNG1	20:49625331:A:C	rs4809819	Intragenic	C	A	0.97024	0.012928	0.0194	1.145e-06	0.00237996	0.0004811	0.9996
KCNG1	20:49625448:A:G	rs4811111	Intragenic	A	G	0.96851	0.013097	0.0146	1.145e-06	0.00237996	0.0004811	0.9996
KCNG1	20:49625623:A:G	rs4809820	Intragenic	A	G	0.96871	0.013115	0.0153	1.145e-06	0.00237996	0.0004811	0.9996
KCNG1	20:49626971:C:T	rs6122994	Intragenic	C	T	1.0182	0.010082	0.0743	0.001913	0.00170196	1.124	0.261
KCNG1	20:49627428:C:T	rs7264989	Intragenic	T	C	1.0082	0.020398	0.6902	-0.002373	0.00337794	-0.7025	0.4824
KCNG1	20:49627461:A:AAAC	rs148316957	Intragenic	A	AAAC	1.04383	0.0163	0.008549
KCNG1	20:49627877:C:T	rs117368525	Intragenic						-0.0005537	0.0058605	-0.09448	0.9247
KCNG1	20:49628080:A:C	rs2870030	Intragenic						-0.002147	0.00172035	-1.248	0.2121
KCNG1	20:49628251:A:G	rs6013058	Intragenic	G	A	0.96518	0.010067	0.000431	-0.003058	0.001697	-1.802	0.0716
KCNG1	20:49628279:C:T	rs6020910	Intragenic	T	C	1.0091	0.020352	0.6545	-0.002086	0.00338362	-0.6165	0.5376
KCNG1	20:49628374:C:T	rs6013059	Intragenic	C	T	0.96172	0.010115	0.000114	-0.00281	0.00171133	-1.642	0.1008
KCNG1	20:49628716:C:T	rs6096225	Intragenic	C	T	0.96166	0.010115	0.000111	-0.00281	0.00171133	-1.642	0.1008
KCNG1	20:49629479:C:T	rs6020911	Intragenic	C	T	0.9652	0.010053	0.000426	-0.002752	0.00169667	-1.622	0.1049
KCNG1	20:49630618:A:G	rs6091248	Intragenic	G	A	0.9628	0.010161	0.000191	-0.002927	0.0017117	-1.71	0.08738
KCNG1	20:49632003:A:C	rs7265842	Intragenic						-0.0005827	0.00544071	-0.1071	0.9147
KCNG1	20:49632175:G:T	rs6067610	Intragenic						-0.0005827	0.00544071	-0.1071	0.9147
KCNG1	20:49632740:A:G	rs2093095	Intragenic	A	G	0.96386	0.010222	0.000317	-0.002616	0.0016976	-1.541	0.1233
KCNG1	20:49633152:C:T	rs6096226	Intragenic	C	T	0.96025	0.010282	7.96e-05	-0.002812	0.0017115	-1.643	0.1005
KCNG1	20:49633887:C:T	rs1010464	Intragenic	C	T	0.9948	0.041743	0.9006	0.008576	0.00803749	1.067	0.2859
KCNG1	20:49634333:C:T	rs6063582	Intragenic						-0.0007128	0.00512069	-0.1392	0.8893
KCNG1	20:49634627:A:G	rs6020913	Intragenic						-0.0004731	0.00830291	-0.05698	0.9546
KCNG1	20:49634885:C:T	rs34965247	Intragenic	C	T	1.0107	0.011192	0.3418	0.003531	0.00176638	1.999	0.04565
KCNG1	20:49635081:C:T	rs6096227	Intragenic						-0.003851	0.00859982	-0.4478	0.6544
KCNG1	20:49635936:A:G	rs74443487	Intragenic	G	A	1.0276	0.021322	0.2009	0.006597	0.0036958	1.785	0.0743
KCNG1	20:49636053:A:T	rs6020915	Intragenic	T	A	0.98742	0.010392	0.2232
KCNG1	20:49636056:A:T	rs6020916	Intragenic	T	A	0.98699	0.010392	0.2075
KCNG1	20:49636059:A:T	rs6096228	Intragenic	T	A	1.0357	0.020583	0.0881
KCNG1	20:49636113:C:T	rs17727099	Intragenic	T	C	0.97332	0.013558	0.0461	-0.003306	0.00219814	-1.504	0.1327
KCNG1	20:49636694:A:C	rs139016568	Intragenic	C	A	1.0832	0.042663	0.0609	-0.002215	0.00552231	-0.4011	0.6884
KCNG1	20:49636803:C:T	rs149319634	Intragenic	T	C	1.0589	0.032381	0.0774	-0.001478	0.00454071	-0.3255	0.7448
KCNG1	20:49637974:A:G	rs6096232	Intragenic	A	G	1.0331	0.020788	0.1177	0.00575	0.00369063	1.558	0.1194
KCNG1	20:49638063:C:T	rs80206016	Intragenic	C	T	1.1043	0.041313	0.0163	-0.003658	0.00549084	-0.6662	0.5054
KCNG1	20:49638524:A:G	rs74721589	Intragenic	A	G	1.1265	0.03966	0.0027	-0.004256	0.00538666	-0.7901	0.4296
KCNG1	20:49639073:C:G	rs12373876	Intragenic	G	C	1.0491	0.018336	0.009	-0.0008967	0.00272719	-0.3288	0.7423
KCNG1	20:49639201:A:G	rs12373879	Intragenic	A	G	1.0512	0.018336	0.0065	-0.0008161	0.00272943	-0.299	0.765
KCNG1	20:49639463:C:T	rs6020918	Intragenic	T	C	0.99686	0.010025	0.7539	-0.0004099	0.0016931	-0.2421	0.8087
KCNG1	20:49639469:C:T	rs145910451	Intragenic						0.003646	0.00808784	0.4508	0.6522
KCNG1	20:49640177:C:G	rs6020919	35-10kb	C	G	0.98396	0.010118	0.1099	-0.0001105	0.00171824	-0.06431	0.9487
KCNG1	20:49641555:A:G	rs151189618	35-10kb	G	A	1.0499	0.032168	0.13	0.001103	0.00462668	0.2384	0.8116
KCNG1	20:49641599:A:G	rs112562001	35-10kb						0.008931	0.00587179	1.521	0.1282
KCNG1	20:49641999:A:G	rs6096233	35-10kb	A	G	1.0447	0.017432	0.012	-0.001157	0.00260879	-0.4435	0.6575
KCNG1	20:49642163:C:T	rs73274832	35-10kb	C	T	1.1174	0.041031	0.0068	-0.003031	0.00549094	-0.552	0.581
KCNG1	20:49642287:C:T	rs75000787	35-10kb	C	T	1.04	0.019271	0.0416	0.003587	0.00347915	1.031	0.3024
KCNG1	20:49642693:C:G	rs6091250	35-10kb	G	C	1.0444	0.017374	0.0124	-0.001133	0.0026112	-0.4339	0.6644
KCNG1	20:49642846:C:T	rs6091251	35-10kb	T	C	1.0437	0.017374	0.0139	-0.001133	0.0026112	-0.4339	0.6644
KCNG1	20:49642928:C:T	rs6091252	35-10kb	C	T	1.0309	0.020034	0.1283	-0.0002663	0.00288891	-0.09218	0.9266
KCNG1	20:49643572:C:T	rs911017	35-10kb	T	C	1.045	0.017316	0.0111	-0.001133	0.0026112	-0.4339	0.6644
KCNG1	20:49643577:A:G	rs75707779	35-10kb	G	A	1.0702	0.024709	0.006	-0.0007212	0.00349758	-0.2062	0.8366
KCNG1	20:49643833:A:AT	rs59727376	35-10kb	A	AT	1.1165	0.0377	0.003466
KCNG1	20:49644672:C:G	rs74274640	35-10kb	G	C	1.036	0.020864	0.0902	0.004947	0.00374489	1.321	0.1865
KCNG1	20:49645064:C:T	rs1570009	35-10kb	T	C	1.0415	0.012838	0.0016	0.0006357	0.00220883	0.2878	0.7735
KCNG1	20:49646310:C:G	rs78533665	35-10kb	G	C	1.1129	0.041031	0.0091	-0.003051	0.00555535	-0.5492	0.5829
KCNG1	20:49646971:C:T	rs6096234	35-10kb	T	C	1.0455	0.012763	0.000495	0.0009466	0.0021968	0.4309	0.6666
KCNG1	20:49647371:C:T	rs17789068	35-10kb	C	T	1.0359	0.021398	0.0994	0.0008064	0.00308966	0.261	0.7941
KCNG1	20:49647391:A:G	rs13041974	35-10kb	A	G	1.0005	0.009637	0.9602	-0.001029	0.00170562	-0.6033	0.5463
KCNG1	20:49647602:G:T	rs6091253	35-10kb	T	G	1.045	0.012747	0.000554	0.0008948	0.00219691	0.4073	0.6838
KCNG1	20:49648258:A:ACAGT	rs112905619	35-10kb	A	ACAGT	0.955329	0.0132	0.000513
KCNG1	20:49648735:A:G	rs6067611	35-10kb	G	A	1.0037	0.0099652	0.7131	-0.0006648	0.00171473	-0.3877	0.6983
KCNG1	20:49649410:T:TACTC	rs112036066	35-10kb	T	TACTC	0.957528	0.0127	0.0006651
KCNG1	20:49649548:C:T	rs6020921	35-10kb	T	C	1.0468	0.012856	0.000371	0.0006135	0.00218561	0.2807	0.779
KCNG1	20:49649589:A:G	rs6020922	35-10kb	G	A	0.99907	0.0095441	0.9223	-0.001021	0.00170536	-0.5987	0.5494
KCNG1	20:49649710:C:T	rs6096235	35-10kb	C	T	1.0407	0.017107	0.0197	-0.001299	0.00259023	-0.5015	0.6161
KCNG1	20:49650166:C:T	rs137994698	35-10kb	T	C	1.04	0.031859	0.2183	0.001528	0.00449676	0.3398	0.734
KCNG1	20:49651254:C:T	rs111289124	35-10kb						0.003029	0.00694406	0.4362	0.6627
KCNG1	20:49651567:A:G	rs4811114	35-10kb	A	G	0.99997	0.0096177	0.9976	-0.001033	0.00170659	-0.6053	0.545
KCNG1	20:49651618:A:G	rs144780548	35-10kb	G	A	1.0421	0.032069	0.1987	0.001474	0.00458333	0.3216	0.7478
KCNG1	20:49652148:C:T	rs6063583	35-10kb	C	T	0.97256	0.010112	0.0059	-0.001548	0.00175849	-0.8803	0.3788
KCNG1	20:49652882:A:T	rs12480959	35-10kb	T	A	1.0492	0.013099	0.000247	0.0005575	0.00222822	0.2502	0.8025
KCNG1	20:49653658:A:G	rs4809821	35-10kb	A	G	1.05	0.013265	0.000236	0.001202	0.00225178	0.5338	0.5935
KCNG1	20:49653665:C:T	rs4809822	35-10kb	C	T	1.0502	0.013265	0.000222	0.001204	0.00225047	0.535	0.5927
KCNG1	20:49653970:G:T	rs6020924	35-10kb	G	T	1.0493	0.013265	0.000283	0.001073	0.00225042	0.4768	0.6335
KCNG1	20:49654220:A:G	rs116954147	35-10kb						0.0003011	0.00765963	0.03931	0.9686
KCNG1	20:49654572:A:G	rs4809823	35-10kb	A	G	1.05	0.013371	0.000266	0.0008393	0.00224833	0.3733	0.7089
KCNG1	20:49654817:C:T	rs6020925	35-10kb	T	C	0.99808	0.010025	0.8479	-0.001326	0.00170349	-0.7784	0.4364
KCNG1	20:49655310:T:TTA	rs34425437	35-10kb	T	TTA	1.04802	0.0136	0.0005512
KCNG1	20:49656651:G:T	rs58550560	35-10kb						0.004808	0.00546053	0.8805	0.3787
KCNG1	20:49656849:G:T	rs75735591	35-10kb	G	T	1.0285	0.03375	0.4045	0.001059	0.00463457	0.2285	0.8193
KCNG1	20:49656915:A:C	rs117288540	35-10kb						0.002413	0.00624644	0.3863	0.6993
KCNG1	20:49657307:A:G	rs6013066	35-10kb	G	A	0.99489	0.010191	0.615	-0.001249	0.00170326	-0.7333	0.4634
KCNG1	20:49657373:C:T	rs73274871	35-10kb	C	T	1.0455	0.019463	0.0223	-0.0003608	0.00272508	-0.1324	0.8947
KCNG1	20:49657561:C:G	rs184195130	35-10kb	C	G	0.99497	0.043388	0.9075
KCNG1	20:49657714:A:G	rs4811115	35-10kb	A	G	1.0438	0.014153	0.0024	0.0005278	0.00225075	0.2345	0.8146
KCNG1	20:49659213:A:G	rs12624990	35-10kb	A	G	1.039	0.020158	0.0574	-0.00069	0.00273267	-0.2525	0.8007
KCNG1	20:49659223:A:G	rs12625014	35-10kb	G	A	1.0393	0.020215	0.0563	-0.0005649	0.00273692	-0.2064	0.8365
KCNG1	20:49660059:A:G	rs11906232	35-10kb	A	G	0.98378	0.011091	0.1403	-0.001945	0.00168544	-1.154	0.2484
KCNG1	20:49660349:C:T	rs116138838	35-10kb	T	C	1.0244	0.023269	0.2993	0.0009434	0.00307798	0.3065	0.7592
KCNG1	20:49660440:C:T	rs114950909	35-10kb	T	C	1.0242	0.023343	0.3056	0.0005422	0.0030877	0.1756	0.8606
KCNG1	20:49660755:C:T	rs56868319	35-10kb	T	C	1.0411	0.021551	0.0617	0.001012	0.00286118	0.3537	0.7236
KCNG1	20:49661078:C:G	rs6096248	35-10kb	C	G	0.99184	0.011301	0.4685	-0.0003731	0.00173535	-0.215	0.8298
KCNG1	20:49661315:G:T	rs1474958	35-10kb	G	T	0.97602	0.011577	0.036	-0.001771	0.00175	-1.012	0.3118
KCNG1	20:49661351:C:T	rs6020930	35-10kb						-0.002401	0.00313365	-0.7662	0.4436
KCNG1	20:49662298:A:C	rs142962060	35-10kb	C	A	1.0017	0.051711	0.9732
KCNG1	20:49662962:A:G	rs118101788	35-10kb	G	A	1.0554	0.043073	0.2105	-0.00747	0.00736686	-1.014	0.3107
KCNG1	20:49663015:C:T	rs73119384	35-10kb	C	T	0.97218	0.012218	0.0209	-0.00204	0.00197866	-1.031	0.3028
KCNG1	20:49663468:C:T	rs6067619	35-10kb	C	T	0.97755	0.01173	0.0529	-0.001921	0.00195204	-0.9841	0.3251
KCNG1	20:49663480:C:T	rs6020932	35-10kb	C	T	1.0235	0.010175	0.0222	0.001149	0.0017861	0.6433	0.5201
KCNG1	20:49663590:C:T	rs927125	35-10kb	T	C	0.97436	0.028662	0.3647	0.001087	0.00514922	0.2111	0.8328
KCNG1	20:49663799:A:C	rs6013070	35-10kb	A	C	1.026	0.010118	0.0113	0.0009892	0.00178556	0.554	0.5796
KCNG1	20:49664041:G:T	rs6067620	35-10kb	G	T	1.0217	0.010082	0.0332	0.00109	0.00178894	0.6093	0.5424
KCNG1	20:49664218:G:GA	rs36056997	35-10kb	G	GA	1.02276	0.0098	0.02155
KCNG1	20:49664238:A:G	rs11696323	35-10kb	A	G	0.97415	0.028662	0.3609	0.001087	0.00514922	0.2111	0.8328
KCNG1	20:49664368:C:T	rs11696355	35-10kb	C	T	0.97828	0.0098965	0.0265
KCNG1	20:49664381:A:T	rs13039570	35-10kb	T	A	0.99531	0.011019	0.6699	0.0009211	0.00188325	0.4891	0.6248
KCNG1	20:49664404:G:T	rs35542510	35-10kb	G	T	0.99401	0.010946	0.583	0.000942	0.00188438	0.4999	0.6172
KCNG1	20:49664521:C:T	rs2024940	35-10kb	C	T	1.0052	0.016558	0.7556	0.001197	0.00295483	0.4051	0.6854
KCNG1	20:49664829:A:T	rs2024941	35-10kb	A	T	0.99375	0.017603	0.7216	0.001197	0.00295483	0.4051	0.6854
KCNG1	20:49665475:A:G	rs11905654	35-10kb	G	A	1.0611	0.032665	0.0692	-0.0002535	0.00444581	-0.05702	0.9545
KCNG1	20:49665627:A:G	rs73119392	35-10kb	G	A	0.97041	0.030945	0.3317	-0.004518	0.00558605	-0.8088	0.4187
KCNG1	20:49666059:C:T	rs74593594	35-10kb	C	T	0.97434	0.028589	0.3632	0.001397	0.0051626	0.2706	0.7867
KCNG1	20:49666225:A:AC	rs142965281	35-10kb	A	AC	1.02051	0.0186	0.2769
KCNG1	20:49666851:C:T	rs67156841	35-10kb	C	T	0.97972	0.011344	0.0709	-0.00223	0.00192573	-1.158	0.2469
KCNG1	20:49667733:A:T	rs6067621	35-10kb	A	T	0.98545	0.018821	0.436	0.00276	0.0033245	0.8302	0.4065
KCNG1	20:49667753:A:T	rs116869396	35-10kb	T	A	1.0196	0.032651	0.5522	-0.0003596	0.00523283	-0.06872	0.9452
KCNG1	20:49667826:C:T	rs73909894	35-10kb	C	T	0.97359	0.028517	0.3479	0.001397	0.0051626	0.2706	0.7867
KCNG1	20:49668255:A:G	rs911019	35-10kb	G	A	1.0171	0.010059	0.0918	0.002894	0.001755	1.649	0.09921
KCNG1	20:49668448:A:C	rs116875948	35-10kb	C	A	0.95647	0.050314	0.3764
KCNG1	20:49668498:A:G	rs78170491	35-10kb	G	A	1.0066	0.025096	0.7919	-0.002402	0.00411231	-0.5841	0.5592
KCNG1	20:49668638:C:T	rs7273564	35-10kb	C	T	0.97305	0.028517	0.3381	0.001397	0.0051626	0.2706	0.7867
KCNG1	20:49668656:C:G	rs6020934	35-10kb	C	G	0.99318	0.018351	0.7094	0.0009706	0.00315437	0.3077	0.7584
KCNG1	20:49668841:C:T	rs6091254	35-10kb	C	T	0.99545	0.010524	0.6647	0.001965	0.00187679	1.047	0.2951
KCNG1	20:49668880:C:T	rs6020935	35-10kb	T	C	1.0184	0.010205	0.0737	0.002546	0.0017595	1.447	0.148
KCNG1	20:49669132:A:G	rs58488290	35-10kb	A	G	0.97154	0.028444	0.3101	0.001943	0.00510912	0.3803	0.7037
KCNG1	20:49669458:A:G	rs141193242	35-10kb	G	A	0.97442	0.022976	0.2594	-0.004111	0.00382063	-1.076	0.2819
KCNG1	20:49669694:A:T	rs2904289	35-10kb	T	A	1.0021	0.01574	0.8918	0.0002048	0.00271079	0.07555	0.9398
KCNG1	20:49669732:A:T	rs111521459	35-10kb	A	T	0.97563	0.028709	0.3902	0.001943	0.00510912	0.3803	0.7037
KCNG1	20:49669795:A:G	rs6020937	35-10kb	G	A	0.99224	0.018239	0.6692	0.001003	0.00313046	0.3204	0.7487
KCNG1	20:49669856:C:G	rs6013076	35-10kb	G	C	0.98735	0.019143	0.5061	0.002541	0.00334034	0.7607	0.4469
KCNG1	20:49670008:C:G	rs150865122	35-10kb	G	C	0.99836	0.038266	0.9658	-0.005723	0.00663382	-0.8627	0.3883
KCNG1	20:49670422:A:G	rs73121603	35-10kb	G	A	0.97451	0.022921	0.26	-0.003722	0.003819	-0.9746	0.3299
KCNG1	20:49670447:A:C	rs6067622	35-10kb	A	C	0.97617	0.010885	0.0267	-0.002184	0.00185242	-1.179	0.2386
KCNG1	20:49671011:C:G	rs6126152	35-10kb	G	C	1.0227	0.0099702	0.0244	0.001096	0.00179349	0.6111	0.5412
KCNG1	20:49671435:G:T	rs4811117	35-10kb	T	G	1.0048	0.015817	0.7641	3.977e-05	0.00273333	0.01455	0.9884
KCNG1	20:49671659:A:G	rs6063584	35-10kb	G	A	1.0216	0.0099892	0.0323	0.001074	0.00179449	0.5985	0.5495
KCNG1	20:49671790:A:T	rs6063585	35-10kb	A	T	0.97933	0.011186	0.0618	-0.002331	0.00192327	-1.212	0.2257
KCNG1	20:49671894:A:G	rs1122159	35-10kb	G	A	1.0214	0.0099892	0.0343	0.000999	0.00179321	0.5571	0.5775
KCNG1	20:49671946:C:T	rs911020	35-10kb	T	C	0.99497	0.018462	0.7847	0.0007898	0.00317444	0.2488	0.8035
KCNG1	20:49672227:C:T	rs11698019	35-10kb	C	T	0.97414	0.028393	0.3561	0.002128	0.00512154	0.4155	0.6778
KCNG1	20:49672313:A:T	rs1966180	35-10kb	T	A	1.0227	0.010025	0.0254	0.0009643	0.00179305	0.5378	0.5907
KCNG1	20:49672390:C:T	rs6020939	35-10kb	C	T	1.0242	0.010279	0.02	0.001202	0.00179457	0.6698	0.503
KCNG1	20:49672438:C:T	rs117621030	35-10kb	C	T	1.0182	0.031627	0.5686	0.005557	0.00482798	1.151	0.2499
KCNG1	20:49673473:A:G	rs1123093	35-10kb	A	G	0.99959	0.016205	0.98	0.001678	0.00284503	0.5898	0.5554
KCNG1	20:49674147:C:T	rs6013077	35-10kb	T	C	0.98515	0.019011	0.4312	0.002579	0.00334067	0.772	0.4402
KCNG1	20:49674433:C:G	rs2024942	35-10kb	G	C	0.9919	0.018258	0.6559	0.001235	0.00314971	0.3921	0.695
PSMA4	15:78798939:A:G	rs57338032	35-10kb	A	G	0.98929	0.013004	0.4078	-0.001493	0.0023497	-0.6354	0.5252
PSMA4	15:78799060:A:ACT	rs71852607	35-10kb	A	ACT	1.04196	0.0098	2.883e-05
PSMA4	15:78800416:A:G	rs6495304	35-10kb	G	A	0.93556	0.030848	0.0308	-0.006501	0.00578381	-1.124	0.2612
PSMA4	15:78801394:A:C	rs11852372	35-10kb	A	C	0.95234	0.010538	3.58e-06	-0.002331	0.00176859	-1.318	0.1877
PSMA4	15:78802296:A:C	rs117358101	35-10kb	C	A	1.1101	0.03265	0.0014	0.003883	0.00548214	0.7083	0.4788
PSMA4	15:78802586:A:G	rs9788682	35-10kb	G	A	1.0676	0.011802	3.01e-08	0.00128	0.0021164	0.6048	0.5453
PSMA4	15:78802869:C:T	rs9788721	35-10kb	C	T	1.0415	0.0099892	4.71e-05	0.001714	0.00176993	0.9684	0.3329
PSMA4	15:78803057:C:T	rs7164594	35-10kb	C	T	1.0686	0.011395	5.8e-09	0.001914	0.00205277	0.9324	0.3512
PSMA4	15:78806023:C:T	rs8034191	35-10kb	T	C	0.95381	0.010152	3.18e-06	-0.00234	0.00177005	-1.322	0.1862
PSMA4	15:78806297:A:C	rs117034501	35-10kb	C	A	0.99496	0.027604	0.8548	-0.001163	0.00518271	-0.2244	0.8225
PSMA4	15:78807095:G:T	rs146621713	35-10kb						-0.006707	0.00744643	-0.9007	0.3678
PSMA4	15:78807407:A:T	rs183603441	35-10kb	T	A	0.99033	0.049164	0.8433	0.002374	0.0076953	0.3085	0.7577
PSMA4	15:78807872:C:T	rs28437878	35-10kb	C	T	1.0686	0.011413	6.15e-09	0.001928	0.00206778	0.9324	0.3512
PSMA4	15:78808235:A:T	rs5022780	35-10kb	A	T	0.98812	0.0097984	0.2227	0.0002077	0.00172222	0.1206	0.904
PSMA4	15:78808947:C:T	rs62008174	35-10kb	C	T	0.98907	0.009745	0.2595	0.000269	0.00171995	0.1564	0.8758
PSMA4	15:78809856:C:G	rs151211237	35-10kb	G	C	1.0518	0.051897	0.3303	0.004737	0.0066662	0.7106	0.4774
PSMA4	15:78810017:A:G	rs12910978	35-10kb	A	G	0.98884	0.009745	0.2496	0.0001684	0.00172135	0.09783	0.9221
PSMA4	15:78810216:C:T	rs12912673	35-10kb	T	C	0.98888	0.009745	0.251	0.0002794	0.00172044	0.1624	0.871
PSMA4	15:78810546:C:T	rs12913173	35-10kb	T	C	0.98975	0.009745	0.2906	0.0002794	0.00172044	0.1624	0.871
PSMA4	15:78810585:A:G	rs12912022	35-10kb	A	G	0.99315	0.0098717	0.4862	0.0002362	0.00172409	0.137	0.891
PSMA4	15:78811732:A:G	rs12591557	35-10kb	A	G	0.98855	0.0096913	0.2346	0.0003127	0.00172002	0.1818	0.8557
PSMA4	15:78812098:A:G	rs12438181	35-10kb	G	A	1.0698	0.011413	3.37e-09	0.001786	0.00206045	0.8668	0.3861
PSMA4	15:78812329:C:T	rs12441426	35-10kb	T	C	1.0685	0.011413	6.51e-09	0.001865	0.00206397	0.9036	0.3663
PSMA4	15:78813155:A:G	rs34684276	35-10kb	G	A	0.96316	0.010932	0.000595
PSMA4	15:78813334:A:G	rs62008193	35-10kb	G	A	0.98927	0.0098513	0.2736	0.0002664	0.00171982	0.1549	0.8769
PSMA4	15:78813805:G:T	rs62008194	35-10kb	G	T	0.98809	0.0096913	0.2162	0.0002819	0.00171995	0.1639	0.8698
PSMA4	15:78814046:A:G	rs10519203	35-10kb	G	A	1.0463	0.010098	7.38e-06	0.002282	0.00176352	1.294	0.1956
PSMA4	15:78814389:C:T	rs7181245	35-10kb	C	T	1.0698	0.011413	3.45e-09	0.001915	0.00206447	0.9276	0.3537
PSMA4	15:78814444:A:G	rs12914694	35-10kb	G	A	0.98816	0.0096913	0.219	0.0002819	0.00171995	0.1639	0.8698
PSMA4	15:78814567:A:G	rs7181447	35-10kb	A	G	1.0696	0.011413	3.67e-09	0.001915	0.00206447	0.9276	0.3537
PSMA4	15:78814681:A:G	rs7163730	35-10kb	A	G	1.0695	0.011413	3.84e-09	0.001996	0.00206904	0.9647	0.3348
PSMA4	15:78815298:A:G	rs61204066	35-10kb	G	A	1.0691	0.011413	4.77e-09	0.001996	0.00206904	0.9647	0.3348
PSMA4	15:78815523:A:G	rs12900783	35-10kb	G	A	0.98773	0.0096913	0.2026	0.0002819	0.00171995	0.1639	0.8698
PSMA4	15:78816057:G:T	rs8031948	35-10kb	G	T	0.95379	0.010172	3.29e-06	-0.002689	0.00176792	-1.521	0.1283
PSMA4	15:78816130:A:G	rs147760547	35-10kb						-0.006394	0.00655795	-0.975	0.3296
PSMA4	15:78816240:A:G	rs12594391	35-10kb	A	G	0.98802	0.0096913	0.2137	0.0003141	0.00172015	0.1826	0.8552
PSMA4	15:78816980:A:G	rs12910969	35-10kb	G	A	0.98776	0.0096913	0.2038	0.0002528	0.00172207	0.1468	0.8833
PSMA4	15:78817034:C:T	rs12910726	35-10kb	C	T	0.98877	0.009745	0.2464	0.0002528	0.00172207	0.1468	0.8833
PSMA4	15:78817264:A:C	rs117669461	35-10kb	A	C	0.9826	0.032162	0.5853	0.00328	0.00625	0.5248	0.5997
PSMA4	15:78817447:A:T	rs4461039	35-10kb	A	T	1.0694	0.011413	4.14e-09	0.001815	0.00206438	0.8792	0.3794
PSMA4	15:78817929:C:T	rs8042849	35-10kb	C	T	1.0472	0.010098	4.86e-06	0.00174	0.00176096	0.9881	0.3232
PSMA4	15:78818072:C:T	rs187618975	35-10kb	C	T	1.0099	0.049037	0.8414
PSMA4	15:78818471:C:G	rs1504545	35-10kb	G	C	0.98769	0.0096913	0.2013	0.0002528	0.00172207	0.1468	0.8833
PSMA4	15:78819153:C:T	rs952215	35-10kb	T	C	0.98819	0.0096913	0.2203	0.0002258	0.00172235	0.1311	0.8957
PSMA4	15:78819202:C:T	rs952216	35-10kb	C	T	0.98839	0.0096913	0.2281	0.0001937	0.00172178	0.1125	0.9104
PSMA4	15:78819275:C:G	rs12902493	35-10kb	C	G	0.98789	0.0096913	0.2088	0.0001937	0.00172178	0.1125	0.9104
PSMA4	15:78819478:A:G	rs117131212	35-10kb	A	G	0.97132	0.025066	0.2458
PSMA4	15:78819606:C:T	rs12903129	35-10kb	C	T	0.98816	0.0096913	0.219	0.0001937	0.00172178	0.1125	0.9104
PSMA4	15:78821016:A:G	rs12441354	35-10kb	G	A	1.07	0.011413	3.02e-09	0.002023	0.00206471	0.9798	0.3272
PSMA4	15:78821606:C:T	rs11636131	35-10kb	C	T	0.98772	0.0096913	0.2025	0.0001937	0.00172178	0.1125	0.9104
PSMA4	15:78821914:C:T	rs11632604	35-10kb	T	C	0.98763	0.0096913	0.1989	0.0002258	0.00172235	0.1311	0.8957
PSMA4	15:78822065:G:T	rs12910289	35-10kb	T	G	0.98766	0.009745	0.2027	0.0002205	0.00172131	0.1281	0.8981
PSMA4	15:78822189:A:AT	rs35773115	35-10kb	A	AT	0.988171	0.0098	0.2229
PSMA4	15:78822388:C:G	rs2869055	35-10kb	G	C	1.0067	0.0095823	0.4842	-0.0009307	0.00171431	-0.5429	0.5872
PSMA4	15:78822660:A:T	rs7169584	35-10kb	A	T	1.0707	0.01143	2.33e-09	0.001977	0.00206669	0.9566	0.3388
PSMA4	15:78822667:C:T	rs12910100	35-10kb	C	T	0.98723	0.0096913	0.1848	0.0002205	0.00172131	0.1281	0.8981
PSMA4	15:78823368:A:G	rs12915428	35-10kb	G	A	0.9875	0.0096913	0.1943	0.0001807	0.00172095	0.105	0.9164
PSMA4	15:78823993:C:T	rs12900612	35-10kb	C	T	0.9884	0.009745	0.2311	0.0001807	0.00172095	0.105	0.9164
PSMA4	15:78824031:A:G	rs1847530	35-10kb	G	A	0.9875	0.0096913	0.1942	0.0001807	0.00172095	0.105	0.9164
PSMA4	15:78824235:C:T	rs1504546	35-10kb	C	T	0.98737	0.0096913	0.1895	0.0001807	0.00172095	0.105	0.9164
PSMA4	15:78824287:C:CTA	rs145042403	35-10kb	CTA	C	1.01278	0.0097	0.1906
PSMA4	15:78824608:C:T	rs11630349	35-10kb	C	T	0.98743	0.0096913	0.1919	0.0001807	0.00172095	0.105	0.9164
PSMA4	15:78824618:A:C	rs80267880	35-10kb	A	C	0.98116	0.022688	0.4018	0.004107	0.00394524	1.041	0.2978
PSMA4	15:78824924:A:G	rs12438659	35-10kb	G	A	1.0694	0.011413	4.05e-09	0.002107	0.00206771	1.019	0.3081
PSMA4	15:78825105:C:T	rs12906284	35-10kb	C	T	0.98743	0.0096913	0.1919	0.0001749	0.00171976	0.1017	0.919
PSMA4	15:78825149:A:T	rs12907425	35-10kb	T	A	0.98727	0.0096913	0.1861
PSMA4	15:78825295:A:G	rs12906846	35-10kb	G	A	0.9875	0.0096913	0.1942	0.000151	0.00172119	0.08773	0.9301
PSMA4	15:78825498:C:G	rs12907169	35-10kb	G	C	0.98743	0.0096913	0.1919	0.0002349	0.00172214	0.1364	0.8915
PSMA4	15:78825562:C:T	rs12906951	35-10kb	C	T	0.9876	0.0096913	0.1978	0.0002422	0.00172262	0.1406	0.8882
PSMA4	15:78825917:A:G	rs3885951	35-10kb	A	G	0.96725	0.017152	0.0522	-0.004233	0.00295188	-1.434	0.1517
PSMA4	15:78826166:C:T	rs11633027	35-10kb	C	T	1.0207	0.054033	0.7041
PSMA4	15:78826180:A:G	rs931794	35-10kb	G	A	1.0415	0.0099341	4.33e-05	0.002167	0.00176322	1.229	0.219
PSMA4	15:78826239:C:T	rs56007453	35-10kb	T	C	0.98763	0.0096913	0.1989	0.0002422	0.00172262	0.1406	0.8882
PSMA4	15:78826249:A:G	rs17407257	35-10kb	A	G	0.98756	0.0096913	0.1965	0.0002422	0.00172262	0.1406	0.8882
PSMA4	15:78826912:C:T	rs12916999	35-10kb	C	T	0.98753	0.0096913	0.1955	0.0002422	0.00172262	0.1406	0.8882
PSMA4	15:78826948:C:T	rs2036534	35-10kb	T	C	1.0687	0.011356	4.91e-09	0.001932	0.00206697	0.9347	0.35
PSMA4	15:78828086:G:T	rs72738786	35-10kb	G	T	0.9531	0.010172	2.33e-06	-0.002448	0.00176623	-1.386	0.1658
PSMA4	15:78828352:C:T	rs117730351	35-10kb	C	T	0.92174	0.032616	0.0125	-0.003322	0.00640324	-0.5188	0.6039
PSMA4	15:78829091:C:T	rs12439240	35-10kb	T	C	1.0698	0.011338	2.61e-09	0.002048	0.00206639	0.9911	0.3217
PSMA4	15:78831624:G:T	rs34664138	35-10kb	T	G	1.0694	0.011338	3.23e-09	0.001883	0.00206651	0.9112	0.3623
PSMA4	15:78831668:A:G	rs34138960	35-10kb	A	G	1.0694	0.011338	3.23e-09	0.001883	0.00206651	0.9112	0.3623
PSMA4	15:78831753:A:G	rs12915366	35-10kb	G	A	0.98549	0.0096913	0.1316	1.572e-05	0.00172406	0.009118	0.9927
PSMA4	15:78831826:A:G	rs35212593	35-10kb	G	A	1.0694	0.011338	3.3e-09	0.001883	0.00206651	0.9112	0.3623
PSMA4	15:78831928:A:G	rs12915652	35-10kb	G	A	0.98749	0.0096913	0.194	1.572e-05	0.00172406	0.009118	0.9927
PSMA4	15:78832349:C:T	rs56117933	35-10kb	T	C	0.95689	0.012604	0.000471	-0.002057	0.00199903	-1.029	0.3036
PSMA4	15:78832397:A:G	rs12916483	35-10kb	G	A	0.98766	0.0096913	0.2	0.0002309	0.00172313	0.134	0.8934
PSMA4	15:78832588:C:T	rs3813572	35-10kb	T	C	0.9877	0.0096913	0.2014	0.0002422	0.00172262	0.1406	0.8882
PSMA4	15:78832792:G:T	rs3813571	Intragenic	G	T	0.98772	0.0096913	0.2025	0.0002422	0.00172262	0.1406	0.8882
PSMA4	15:78832832:C:T	rs3813570	Intragenic	T	C	1.0703	0.011413	2.68e-09	0.0022	0.00206573	1.065	0.2871
PSMA4	15:78833036:A:C	rs57064725	Intragenic	C	A	1.0687	0.011395	5.46e-09	0.00231	0.00206434	1.119	0.2632
PSMA4	15:78833450:A:C	rs59133824	Intragenic	C	A	1.0717	0.011448	1.43e-09	0.002117	0.00206738	1.024	0.3061
PSMA4	15:78833453:C:T	rs59683676	Intragenic	T	C	1.0718	0.011448	1.38e-09	0.002117	0.00206738	1.024	0.3061
PSMA4	15:78833581:A:C	rs141607049	Intragenic	C	A	1.0786	0.040921	0.0644	-0.01167	0.00721261	-1.618	0.1057
PSMA4	15:78833612:A:G	rs55690619	Intragenic	A	G	1.0128	0.0096913	0.191	-0.0003443	0.00172495	-0.1996	0.8418
PSMA4	15:78833758:A:G	rs4886571	Intragenic	G	A	1.0125	0.0096913	0.2016	-0.0003443	0.00172495	-0.1996	0.8418
PSMA4	15:78833830:C:G	rs4243083	Intragenic	C	G	1.0125	0.0096913	0.1993	-0.0003443	0.00172495	-0.1996	0.8418
PSMA4	15:78834476:A:G	rs41280046	Intragenic	A	G	0.97867	0.022886	0.3462	0.004068	0.00397654	1.023	0.3062
PSMA4	15:78834689:A:G	rs2292117	Intragenic	A	G	1.0124	0.0097107	0.205	-0.0003186	0.00172403	-0.1848	0.8534
PSMA4	15:78835239:C:G	rs141147481	Intragenic	C	G	1.1136	0.037527	0.0041	-0.00389	0.00642444	-0.6055	0.5449
PSMA4	15:78835552:A:G	rs11858230	Intragenic	A	G	1.0127	0.0097107	0.1942	-0.0003509	0.00172432	-0.2035	0.8388
PSMA4	15:78835914:T:TTG	rs201677370	Intragenic	T	TTG	1.04865	0.0114	2.984e-05
PSMA4	15:78836288:A:T	rs28438420	Intragenic	A	T	1.0058	0.0095823	0.5491	-0.001087	0.00171559	-0.6336	0.5264
PSMA4	15:78836362:A:G	rs8025429	Intragenic	G	A	1.0127	0.0097107	0.193	-0.0003509	0.00172432	-0.2035	0.8388
PSMA4	15:78836631:C:CTGA	rs67437837	Intragenic	CTGA	C	1.01167	0.0097	0.2332
PSMA4	15:78836719:A:G	rs76712448	Intragenic	A	G	1.0159	0.0098717	0.1091
PSMA4	15:78836721:C:G	rs75754317	Intragenic	G	C	1.0152	0.0099244	0.1283
PSMA4	15:78836723:C:T	rs78406067	Intragenic	T	C	1.0152	0.0099244	0.1283
PSMA4	15:78836726:C:T	rs77434238	Intragenic	T	C	1.0153	0.0099244	0.1262
PSMA4	15:78836866:C:T	rs28392948	Intragenic	T	C	1.0122	0.0097107	0.2115	-0.0003509	0.00172432	-0.2035	0.8388
PSMA4	15:78837381:G:T	rs117422252	Intragenic	G	T	0.92968	0.043596	0.0944
PSMA4	15:78837452:A:G	rs4886572	Intragenic	A	G	1.013	0.0097107	0.1836	-0.0003076	0.00172518	-0.1783	0.8585
PSMA4	15:78837673:C:T	rs28498264	Intragenic	C	T	1.0712	0.011505	2.25e-09	0.002146	0.00208147	1.031	0.3027
PSMA4	15:78837801:A:G	rs4887062	Intragenic	G	A	1.0118	0.0097107	0.2253	-0.0002433	0.0017158	-0.1418	0.8872
PSMA4	15:78838837:A:C	rs76189127	Intragenic	C	A	0.97831	0.017469	0.2094	0.002703	0.0030987	0.8723	0.3831
PSMA4	15:78839400:A:G	rs2869544	Intragenic	G	A	1.0131	0.0097107	0.1814	-0.0003334	0.00172567	-0.1932	0.8468
PSMA4	15:78839715:C:T	rs4887063	Intragenic	C	T	1.0126	0.0097107	0.199	-0.0003334	0.00172567	-0.1932	0.8468
PSMA4	15:78840567:C:T	rs113352275	Intragenic	C	T	1.0722	0.01195	5.46e-09	0.00123	0.00212325	0.5793	0.5624
PSMA4	15:78841220:C:T	rs8053	Intragenic	T	C	1.0134	0.0097107	0.1706	-0.0003334	0.00172567	-0.1932	0.8468
PSMA4	15:78841353:C:T	rs1052035	Intragenic	T	C	0.94935	0.024378	0.033	-0.0005818	0.00448228	-0.1298	0.8967
PSMA4	15:78841591:A:G	rs41280048	Intragenic	G	A	0.94118	0.052403	0.2473	-0.0003102	0.00690715	-0.04491	0.9642
PSMA4	15:78842239:C:T	rs1979907	35-10kb	T	C	1.0124	0.0097107	0.2037	-0.0004681	0.00172667	-0.2711	0.7863
PSMA4	15:78842289:C:T	rs1979906	35-10kb	C	T	1.0125	0.0097107	0.2014	-0.0004681	0.00172667	-0.2711	0.7863
PSMA4	15:78842374:A:C	rs1979905	35-10kb	A	C	1.0127	0.0097107	0.1943	-0.0004681	0.00172667	-0.2711	0.7863
PSMA4	15:78842835:G:GT	rs11385134	35-10kb	G	GT	1.01106	0.0097	0.2555
PSMA4	15:78842847:C:G	rs4887064	35-10kb	G	C	1.0129	0.0097648	0.1909	-0.000517	0.00172736	-0.2993	0.7647
PSMA4	15:78843051:C:T	rs12907966	35-10kb	C	T	0.98766	0.0097107	0.201	0.0004681	0.00172667	0.2711	0.7863
PSMA4	15:78843246:G:T	rs1504548	35-10kb	T	G	1.0124	0.0097107	0.2037	-0.0004681	0.00172667	-0.2711	0.7863
PSMA4	15:78843296:A:G	rs117763346	35-10kb						-0.01315	0.00675398	-1.947	0.05162
PSMA4	15:78843411:C:G	rs8024878	35-10kb						-0.01061	0.00765512	-1.386	0.1658
PSMA4	15:78843553:C:T	rs139776574	35-10kb	T	C	0.9676	0.04869	0.4988
PSMA4	15:78843564:C:T	rs1979908	35-10kb	C	T	1.0126	0.0097107	0.1966	-0.0004681	0.00172667	-0.2711	0.7863
PSMA4	15:78844356:A:G	rs880395	35-10kb	A	G	1.0125	0.0097648	0.2027	-0.0004681	0.00172667	-0.2711	0.7863
PSMA4	15:78844386:C:T	rs905740	35-10kb	T	C	1.0129	0.0097648	0.1885	-0.0004681	0.00172667	-0.2711	0.7863
PSMA4	15:78844661:A:G	rs7164030	35-10kb	G	A	1.0127	0.0097648	0.1968	-0.0004681	0.00172667	-0.2711	0.7863
PSMA4	15:78845110:A:G	rs905739	35-10kb	A	G	1.0741	0.011413	3.68e-10	0.002075	0.00205853	1.008	0.3136
PSMA4	15:78846888:C:CTGTT	rs143764196	35-10kb	CTGTT	C	0.984718	0.0201	0.4443
PSMA4	15:78847487:A:G	rs142842807	35-10kb	G	A	0.93335	0.044857	0.1242
PSMA4	15:78849002:C:T	rs376499689	35-10kb						-0.002105	0.0039777	-0.5292	0.5967
PSMA4	15:78849034:C:T	rs58365910	35-10kb	T	C	0.9509	0.010191	7.81e-07	-0.002487	0.00176258	-1.411	0.1583
PSMA4	15:78849541:C:T	rs4275821	35-10kb	C	T	1.0041	0.010025	0.6836	-0.0004299	0.00176044	-0.2442	0.8071
PSMA4	15:78849779:C:T	rs72740955	35-10kb	C	T	0.9509	0.010172	7.42e-07	-0.002264	0.00176461	-1.283	0.1995
PSMA4	15:78849914:C:T	rs7173512	35-10kb	C	T	1.004	0.010025	0.6935	-0.0004043	0.00176166	-0.2295	0.8185
PSMA4	15:78849918:C:T	rs7173514	35-10kb	C	T	1.0678	0.011395	8.46e-09	0.001841	0.00202977	0.907	0.3645
PSMA4	15:78850558:A:G	rs28395178	35-10kb	G	A	1.0723	0.011985	5.63e-09	0.0009083	0.0021084	0.4308	0.6666
PSMA4	15:78851104:A:G	rs35775671	35-10kb	G	A	0.97212	0.022682	0.2125	-0.0005691	0.00410014	-0.1388	0.8896
NT5C2	10:104836047:C:T	rs943036	35-10kb	T	C	1.0774	0.0097303	1.88e-14	-0.0009192	0.00174025	-0.5282	0.5974
NT5C2	10:104836101:A:C	rs17727391	35-10kb	C	A	1.0291	0.016057	0.0745	-0.001089	0.00274653	-0.3965	0.6917
NT5C2	10:104836511:A:G	rs2296569	35-10kb	A	G	0.94611	0.012364	7.45e-06	0.001951	0.00229071	0.8517	0.3945
NT5C2	10:104836853:C:T	rs35647154	35-10kb	C	T	1.0288	0.019527	0.1465	-0.001178	0.00323537	-0.3641	0.7158
NT5C2	10:104836940:C:T	rs2296568	35-10kb	C	T	1.0361	0.013486	0.0085	-0.002158	0.00239778	-0.9	0.3682
NT5C2	10:104837731:A:G	rs41287480	35-10kb	G	A	1.112	0.042783	0.0131	0.005337	0.00618567	0.8628	0.3883
NT5C2	10:104837816:A:G	rs1046411	35-10kb	G	A	1.0304	0.010248	0.0035	-0.001597	0.00180187	-0.8863	0.3755
NT5C2	10:104838415:C:T	rs17115427	35-10kb	T	C	0.91725	0.030245	0.0043	0.008991	0.00761304	1.181	0.2377
NT5C2	10:104838510:A:G	rs4917382	35-10kb	G	A	1.0293	0.016057	0.0725	-0.001089	0.00274653	-0.3965	0.6917
NT5C2	10:104839152:C:T	rs943035	35-10kb	T	C	1.0777	0.0097303	1.43e-14	-0.0009686	0.0017399	-0.5567	0.5777
NT5C2	10:104839230:C:T	rs72843983	35-10kb	T	C	0.99691	0.022558	0.8907	-0.004132	0.00393149	-1.051	0.2933
NT5C2	10:104840433:C:T	rs7901197	35-10kb	C	T	1.0302	0.010286	0.0038	-0.001832	0.00181386	-1.01	0.3127
NT5C2	10:104840635:C:T	rs10883829	35-10kb	T	C	1.0306	0.010286	0.0034	-0.001832	0.00181386	-1.01	0.3127
NT5C2	10:104840967:A:G	rs12219901	35-10kb	A	G	1.1524	0.016798	3.01e-17	0.002091	0.00290417	0.72	0.4716
NT5C2	10:104840970:C:T	rs7921574	35-10kb	T	C	1.0775	0.0097303	1.68e-14	-0.0009347	0.0017406	-0.537	0.5913
NT5C2	10:104841479:C:T	rs10458729	35-10kb	C	T	1.1525	0.016811	3.05e-17	0.002091	0.00290417	0.72	0.4716
NT5C2	10:104841587:C:T	rs763914	35-10kb	T	C	1.0301	0.010286	0.0039	-0.001832	0.00181386	-1.01	0.3127
NT5C2	10:104841602:C:T	rs75318497	35-10kb	T	C	0.97717	0.047491	0.6268	0.008095	0.00847733	0.9549	0.3397
NT5C2	10:104841977:C:T	rs726010	35-10kb	C	T	1.0301	0.010211	0.0037	-0.001857	0.00181348	-1.024	0.3059
NT5C2	10:104842172:C:T	rs78414630	35-10kb	C	T	0.9829	0.034783	0.62	0.009764	0.00631974	1.545	0.1224
NT5C2	10:104843148:C:T	rs11191547	35-10kb	C	T	1.0303	0.010286	0.0037	-0.001832	0.00181386	-1.01	0.3127
NT5C2	10:104844011:A:G	rs12785223	35-10kb	A	G	1.03	0.010286	0.0041	-0.001832	0.00181386	-1.01	0.3127
NT5C2	10:104844149:C:T	rs117639302	35-10kb						0.009716	0.00629682	1.543	0.1229
NT5C2	10:104844314:G:T	rs76325870	35-10kb	T	G	0.9783	0.034905	0.5296	0.009764	0.00631974	1.545	0.1224
NT5C2	10:104844872:C:T	rs7092200	35-10kb	T	C	1.0701	0.0096561	2.21e-12	-0.0002601	0.00173864	-0.1496	0.8811
NT5C2	10:104844876:C:T	rs58279999	35-10kb	C	T	0.9175	0.030245	0.0044	0.008384	0.00757362	1.107	0.2682
NT5C2	10:104844928:G:T	rs7074395	35-10kb	G	T	1.0299	0.010286	0.0042	-0.001795	0.00181295	-0.9901	0.3222
NT5C2	10:104845226:A:G	rs17727686	35-10kb	G	A	1.218	0.038451	2.93e-07	0.007835	0.00558845	1.402	0.161
NT5C2	10:104845443:A:T	rs4917995	35-10kb	T	A	1.0188	0.013578	0.1703	-0.002162	0.00231403	-0.9343	0.3502
NT5C2	10:104845679:A:ACTCATT	rs201968201	35-10kb	A	ACTCATT	1.07896	0.025	0.002335
NT5C2	10:104846178:C:T	rs11191548	Intragenic	T	C	1.1517	0.016861	5.41e-17	0.002091	0.00290417	0.72	0.4716
NT5C2	10:104846312:C:T	rs72843990	Intragenic	C	T	0.95157	0.030706	0.1059	0.008343	0.00644745	1.294	0.1958
NT5C2	10:104846797:C:T	rs11191549	Intragenic	C	T	1.0305	0.010267	0.0034	-0.001823	0.00181574	-1.004	0.3153
NT5C2	10:104846891:C:T	rs74233806	Intragenic	C	T	1.0004	0.033025	0.9912	-0.007653	0.00632479	-1.21	0.2263
NT5C2	10:104847713:C:T	rs142058693	Intragenic	T	C	0.97819	0.037183	0.5531	-0.005782	0.00589399	-0.981	0.3267
NT5C2	10:104848123:A:G	rs8139	Intragenic	G	A	1.0778	0.0097303	1.39e-14	-0.0009832	0.00174018	-0.565	0.5721
NT5C2	10:104848430:C:T	rs10430665	Intragenic	C	T	1.1534	0.016798	1.94e-17	0.002091	0.00290417	0.72	0.4716
NT5C2	10:104848844:A:T	rs12573199	Intragenic	A	T	0.98573	0.035008	0.6814	0.008683	0.00631951	1.374	0.1695
NT5C2	10:104848855:A:T	rs12573200	Intragenic	A	T	0.98573	0.035008	0.6814	0.008683	0.00631951	1.374	0.1695
NT5C2	10:104849116:C:G	rs10786736	Intragenic	G	C	1.1106	0.01531	7.17e-12	0.003445	0.00269141	1.28	0.2007
NT5C2	10:104849144:A:C	rs12573221	Intragenic	A	C	0.98647	0.035052	0.6976	0.008683	0.00631951	1.374	0.1695
NT5C2	10:104849468:A:G	rs3740387	Intragenic	G	A	1.0788	0.0097303	6.62e-15	-0.0009832	0.00174018	-0.565	0.5721
NT5C2	10:104850155:C:T	rs17795366	Intragenic	T	C	1.2365	0.041655	3.46e-07	0.009614	0.00623072	1.543	0.1228
NT5C2	10:104850620:A:C	rs34758128	Intragenic	A	C	1.0251	0.016958	0.1441	-0.002439	0.00282455	-0.8635	0.3879
NT5C2	10:104850621:T:TAATA	rs143410585	Intragenic	T	TAATA	1.00541	0.0225	0.8092
NT5C2	10:104850632:A:G	rs3736922	Intragenic	G	A	1.0704	0.0096561	1.89e-12	-0.0003785	0.00173943	-0.2176	0.8278
NT5C2	10:104850835:A:G	rs11191551	Intragenic	A	G	1.1535	0.016798	1.89e-17	0.002091	0.00290417	0.72	0.4716
NT5C2	10:104850895:A:G	rs11191552	Intragenic	G	A	0.91808	0.038683	0.0271	0.007818	0.00717906	1.089	0.2763
NT5C2	10:104851285:A:G	rs10883830	Intragenic	G	A	1.0306	0.010286	0.0034	-0.001885	0.00181424	-1.039	0.2989
NT5C2	10:104851301:G:T	rs17094683	Intragenic	G	T	1.1536	0.016798	1.82e-17	0.002091	0.00290417	0.72	0.4716
NT5C2	10:104851396:G:T	rs11191553	Intragenic	G	T	1.0305	0.010286	0.0035	-0.001885	0.00181424	-1.039	0.2989
NT5C2	10:104851400:A:G	rs79438485	Intragenic	G	A	0.98155	0.034705	0.5915	0.009435	0.0062942	1.499	0.1341
NT5C2	10:104851889:C:T	rs12217501	Intragenic	T	C	1.1547	0.016811	1.19e-17	0.002239	0.00291688	0.7676	0.4428
NT5C2	10:104851912:C:T	rs12220743	Intragenic	C	T	1.1541	0.016798	1.46e-17	0.002091	0.00290417	0.72	0.4716
NT5C2	10:104852002:C:T	rs56036640	Intragenic	T	C	0.98219	0.012098	0.1375	-0.0007809	0.00213653	-0.3655	0.7148
NT5C2	10:104852115:A:ATGTC	rs111594762	Intragenic	A	ATGTC	1.07702	0.0097	2.421e-14
NT5C2	10:104852166:G:T	rs12355120	Intragenic	T	G	1.0298	0.01023	0.004	-0.001925	0.00181433	-1.061	0.2886
NT5C2	10:104852419:A:G	rs3781282	Intragenic	A	G	1.0299	0.01023	0.0039	-0.001925	0.00181433	-1.061	0.2886
NT5C2	10:104852648:A:G	rs3781281	Intragenic	G	A	1.0283	0.01023	0.0063	-0.001925	0.00181433	-1.061	0.2886
NT5C2	10:104852758:A:AG	rs138022979	Intragenic	A	AG	1.01735	0.0347	0.6211
NT5C2	10:104853290:A:G	rs72843997	Intragenic	A	G	0.99641	0.022558	0.8735	-0.004004	0.00394094	-1.016	0.3098
NT5C2	10:104853407:C:T	rs140795780	Intragenic	C	T	0.97351	0.038183	0.4819	-0.005867	0.00591372	-0.9921	0.3212
NT5C2	10:104853503:A:T	rs2274341	Intragenic	A	T	0.93954	0.011438	4.97e-08	0.001843	0.00213557	0.863	0.3882
NT5C2	10:104853577:C:T	rs2274340	Intragenic	T	C	0.91714	0.030268	0.0043	0.008991	0.00761304	1.181	0.2377
NT5C2	10:104854262:A:G	rs148828123	Intragenic	G	A	1.0803	0.051312	0.1323
NT5C2	10:104854444:G:T	rs7080242	Intragenic	T	G	0.90685	0.051373	0.057
NT5C2	10:104854703:A:AAAT	rs199644501	Intragenic	A	AAAT	1.02716	0.0382	0.4819
NT5C2	10:104854769:T:TA	rs11375439	Intragenic	T	TA	1.07756	0.0097	1.681e-14
NT5C2	10:104855261:C:T	rs72843998	Intragenic	T	C	0.9409	0.013191	3.87e-06	0.0003311	0.00245259	0.135	0.8926
NT5C2	10:104855267:C:T	rs72843999	Intragenic	C	T	0.99704	0.022632	0.8958	-0.004067	0.00394471	-1.031	0.3028
NT5C2	10:104855278:C:T	rs11191554	Intragenic	C	T	1.0304	0.012818	0.0193	-0.0008532	0.00227036	-0.3758	0.7071
NT5C2	10:104855656:C:T	rs1926030	Intragenic	T	C	1.0779	0.009674	9.2e-15	-0.0006502	0.00173943	-0.3738	0.7086
NT5C2	10:104855670:A:G	rs1926029	Intragenic	G	A	1.0298	0.010286	0.0043	-0.001404	0.0018163	-0.773	0.4396
NT5C2	10:104856100:A:C	rs77593808	Intragenic	A	C	1.2318	0.041369	4.67e-07	0.01173	0.00616071	1.904	0.05698
NT5C2	10:104856162:A:G	rs12412038	Intragenic	G	A	1.1535	0.016825	2.09e-17	0.001998	0.00289523	0.6901	0.4902
NT5C2	10:104856764:C:CAA	rs3215816	Intragenic	CAA	C	1.15327	0.017	4.608e-17
NT5C2	10:104857205:G:GA	rs34202831	Intragenic	G	GA	0.970737	0.0128	0.02076
NT5C2	10:104857218:A:C	rs10786737	Intragenic	A	C	1.03	0.012838	0.0215	-0.0008532	0.00227036	-0.3758	0.7071
NT5C2	10:104857234:A:C	rs10883831	Intragenic	C	A	1.036	0.013541	0.0089	-0.002174	0.00239269	-0.9086	0.3636
NT5C2	10:104857523:A:C	rs11191555	Intragenic	A	C	1.1527	0.01677	2.38e-17	0.001998	0.00289523	0.6901	0.4902
[truncated: 50,729 more rows]

## Sheet: panel D
Supplementary Dataset 1: Detailed SNP association results of the two identified genes from filtering step 2
Gene Symbol	Chromosome	SNP	rsID	Location	A1	A2	Scz OR	Scz SE	Scz P	WM Beta	WM SE	WM T	WM P
KCNJ13	2	2:233621834:A:G	rs36007169	35-10kb	A	G	1.0394	0.010005	0.000112	-0.0062	0.00182085	-3.405	0.0006694
KCNJ13	2	2:233621916:G:GCATTC	rs149506883	35-10kb	G	GCATTC	1.09396	0.0358	0.01228
KCNJ13	2	2:233622066:A:G	rs12987513	35-10kb	A	G	1.0396	0.010005	0.000105	-0.006212	0.00182117	-3.411	0.0006551
KCNJ13	2	2:233622188:C:T	rs114683852	35-10kb						-0.01321	0.00690178	-1.914	0.0557
KCNJ13	2	2:233622485:C:CG	rs34546644	35-10kb	CG	C	1.03572	0.0103	0.0006534
KCNJ13	2	2:233623111:C:T	rs13021246	35-10kb	T	C	1.0399	0.010005	9.14e-05	-0.0062	0.00182085	-3.405	0.0006694
KCNJ13	2	2:233623763:A:C	rs1515961	35-10kb	C	A	1.0317	0.0096561	0.0012	-0.006681	0.00174575	-3.827	0.0001321
KCNJ13	2	2:233623995:A:G	rs79182291	35-10kb	A	G	0.98897	0.030002	0.7116	0.0004372	0.00493342	0.08862	0.9294
KCNJ13	2	2:233624257:A:G	rs11897789	35-10kb	G	A	0.97746	0.019326	0.2381	-0.004609	0.00348112	-1.324	0.1855
KCNJ13	2	2:233624363:A:G	rs35085837	35-10kb	A	G	1.0391	0.010005	0.000126	-0.0062	0.00182085	-3.405	0.0006694
KCNJ13	2	2:233627012:C:G	rs4452130	35-10kb	G	C	1.0394	0.010164	0.000146	-0.0062	0.00182085	-3.405	0.0006694
KCNJ13	2	2:233627250:C:T	rs12999865	35-10kb	T	C	1.0752	0.0097489	1.06e-13	-0.003958	0.00175599	-2.254	0.02427
KCNJ13	2	2:233627466:C:T	rs73102244	35-10kb	C	T	0.97464	0.018947	0.1752	-0.003803	0.00344475	-1.104	0.2699
KCNJ13	2	2:233627596:A:T	rs56026435	35-10kb	A	T	0.98873	0.019462	0.5603	-0.007191	0.00344067	-2.09	0.03666
KCNJ13	2	2:233627963:C:CTAAG	rs58407492	35-10kb	CTAAG	C	1.02173	0.0194	0.2676
KCNJ13	2	2:233628937:C:T	rs12463466	35-10kb	C	T	1.0635	0.015685	8.72e-05	-0.002147	0.00296138	-0.725	0.4685
KCNJ13	2	2:233629202:A:G	rs76195977	35-10kb	G	A	0.9829	0.019553	0.3777	-0.0047	0.00351533	-1.337	0.1813
KCNJ13	2	2:233629386:A:G	rs10933409	35-10kb	A	G	1.0395	0.010005	0.000109	-0.006177	0.00182105	-3.392	0.0007008
KCNJ13	2	2:233629552:C:T	rs6748027	35-10kb	T	C	1.0394	0.010005	0.000114	-0.006172	0.00182065	-3.39	0.0007064
KCNJ13	2	2:233629797:C:T	rs6437073	35-10kb	C	T	1.0439	0.010598	5.08e-05	0.00197	0.00186553	1.056	0.2908
KCNJ13	2	2:233629798:A:G	rs73995901	35-10kb	A	G	0.98976	0.018889	0.5858	-0.007005	0.0034071	-2.056	0.03985
KCNJ13	2	2:233630175:A:C	rs72617181	35-10kb	A	C	1.0166	0.028273	0.5592	0.001163	0.00605729	0.192	0.8477
KCNJ13	2	2:233630577:A:G	rs74547374	35-10kb						-0.01113	0.0069389	-1.604	0.1088
KCNJ13	2	2:233630676:C:T	rs77237820	35-10kb	C	T	0.97538	0.023961	0.2981	-0.002313	0.00436827	-0.5295	0.5965
KCNJ13	2	2:233631062:C:T	rs34063802	35-10kb	T	C	1.0638	0.01171	1.26e-07	0.003825	0.00199739	1.915	0.05561
KCNJ13	2	2:233631266:A:G	rs80042330	Intragenic	A	G	1.059	0.038263	0.1342	0.006897	0.00760838	0.9065	0.3647
KCNJ13	2	2:233632766:C:T	rs8192539	Intragenic	T	C	1.034	0.012647	0.0082	-0.00471	0.0023202	-2.03	0.04243
KCNJ13	2	2:233633460:A:G	rs1801251	Intragenic	G	A	1.0393	0.010005	0.000115	-0.006278	0.00182077	-3.448	0.0005726
KCNJ13	2	2:233633736:A:G	rs1044480	Intragenic	A	G	1.0398	0.010005	9.67e-05	-0.006289	0.00182079	-3.454	0.0005602
KCNJ13	2	2:233633971:A:T	rs144876550	Intragenic	T	A	1.0772	0.039896	0.0623	-0.003719	0.00703823	-0.5284	0.5972
KCNJ13	2	2:233633990:C:T	rs35428351	Intragenic	C	T	1.0293	0.012833	0.0242	-0.005563	0.0023602	-2.357	0.01849
KCNJ13	2	2:233634085:A:G	rs33980184	Intragenic	A	G	1.0407	0.010005	6.56e-05	-0.006278	0.00182077	-3.448	0.0005726
KCNJ13	2	2:233634552:C:T	rs2293782	Intragenic	T	C	1.0642	0.01171	1.09e-07	0.003836	0.00199896	1.919	0.05511
KCNJ13	2	2:233634808:A:G	rs2293781	Intragenic	A	G	0.98272	0.019553	0.3728	-0.004847	0.00351232	-1.38	0.1676
KCNJ13	2	2:233634898:C:T	rs78006198	Intragenic	C	T	1.0623	0.015758	0.000124	-0.002279	0.00295744	-0.7706	0.441
KCNJ13	2	2:233635213:C:T	rs2293780	Intragenic	T	C	1.0765	0.0096936	2.78e-14	-0.003756	0.00175925	-2.135	0.03281
KCNJ13	2	2:233635388:A:C	rs56777991	Intragenic	A	C	1.0395	0.010005	0.000108	-0.006289	0.00182079	-3.454	0.0005602
KCNJ13	2	2:233635438:A:AT	rs59336151	Intragenic	A	AT	1.03821	0.0101	0.0001932
KCNJ13	2	2:233636264:C:T	rs59502980	Intragenic	C	T	0.98028	0.019401	0.3046	-0.004681	0.00352485	-1.328	0.1843
KCNJ13	2	2:233636450:A:G	rs1973675	Intragenic	A	G	1.0769	0.0097489	2.88e-14	-0.003804	0.0017603	-2.161	0.03075
KCNJ13	2	2:233636922:C:T	rs11893358	Intragenic	T	C	1.0767	0.0097489	3.47e-14	-0.003815	0.00175969	-2.168	0.03026
KCNJ13	2	2:233638351:A:G	rs974321	Intragenic	G	A	1.0825	0.0099509	1.62e-15	-0.003822	0.00178099	-2.146	0.03196
KCNJ13	2	2:233638939:A:G	rs11890879	Intragenic	G	A	0.97742	0.019326	0.2374	-0.004609	0.00348112	-1.324	0.1855
KCNJ13	2	2:233639309:C:T	rs1446308	Intragenic	T	C	1.0393	0.010005	0.000118	-0.006278	0.00182077	-3.448	0.0005726
KCNJ13	2	2:233639714:A:G	rs1446307	Intragenic	A	G	1.0643	0.011728	1.07e-07	0.003836	0.00199896	1.919	0.05511
KCNJ13	2	2:233639748:G:T	rs9288676	Intragenic	G	T	1.064	0.011728	1.21e-07	0.003836	0.00199896	1.919	0.05511
KCNJ13	2	2:233639909:C:T	rs7564410	Intragenic	T	C	0.97879	0.019309	0.267	-0.004628	0.00347187	-1.333	0.1825
KCNJ13	2	2:233640577:C:T	rs148326167	Intragenic						-0.00103	0.00656051	-0.157	0.8752
KCNJ13	2	2:233640750:C:T	rs737028	Intragenic	T	C	1.0399	0.010005	9.26e-05	-0.006254	0.0018212	-3.434	0.0006013
KCNJ13	2	2:233640790:T:TG	rs55928132	Intragenic	T	TG	0.939883	0.0117	1.224e-07
KCNJ13	2	2:233640871:G:T	rs56054779	Intragenic	T	G	1.0644	0.01171	9.87e-08	0.003813	0.00200157	1.905	0.0568
KCNJ13	2	2:233641010:A:T	rs41266951	Intragenic	A	T	1.0642	0.01171	1.08e-07	0.003813	0.00200157	1.905	0.0568
KCNJ13	2	2:233641083:C:G	rs737027	Intragenic	G	C	1.0761	0.0097489	5.43e-14	-0.003708	0.00175735	-2.11	0.03494
KCNJ13	2	2:233641924:C:T	rs2289915	35-10kb	C	T	1.064	0.01171	1.18e-07	0.003813	0.00200157	1.905	0.0568
KCNJ13	2	2:233642230:A:T	rs2289914	35-10kb	T	A	1.064	0.01171	1.2e-07	0.003782	0.00200106	1.89	0.05883
KCNJ13	2	2:233643081:A:G	rs35778045	35-10kb	G	A	1.0634	0.01171	1.54e-07	0.003641	0.00200165	1.819	0.06897
KCNJ13	2	2:233644011:A:G	rs283487	35-10kb	A	G	1.0827	0.010005	2.07e-15	-0.003924	0.0017804	-2.204	0.02759
KCNJ13	2	2:233644223:A:G	rs283486	35-10kb	A	G	1.0397	0.010005	0.000101	-0.006249	0.0018208	-3.432	0.0006061
KCNJ13	2	2:233645075:C:T	rs73102257	35-10kb	C	T	0.97941	0.019401	0.2834	-0.004648	0.00351323	-1.323	0.1859
KCNJ13	2	2:233645168:G:GA	rs148910566	35-10kb	G	GA	1.03666	0.0498	0.4693
KCNJ13	2	2:233645178:C:T	rs185914464	35-10kb						0.005866	0.00666515	0.8801	0.3789
KCNJ13	2	2:233645691:A:G	rs283485	35-10kb	G	A	1.0355	0.010152	0.000595	-0.005556	0.0018373	-3.024	0.00251
KCNJ13	2	2:233645968:C:G	rs2592105	35-10kb	C	G	1.0381	0.010005	0.000188
KCNJ13	2	2:233645970:A:G	rs2592104	35-10kb	G	A	1.0811	0.0099509	4.76e-15
KCNJ13	2	2:233646505:A:G	rs283484	35-10kb	A	G	1.0378	0.010005	0.000206	-0.006379	0.00182101	-3.503	0.0004666
KCNJ13	2	2:233646728:A:T	rs283483	35-10kb	A	T	1.1387	0.025466	3.39e-07	-0.009406	0.00378207	-2.487	0.01294
KCNJ13	2	2:233646920:A:T	rs283482	35-10kb	A	T	1.0308	0.0097648	0.0019	-0.006929	0.00174358	-3.974	7.231e-05
KCNJ13	2	2:233646935:G:T	rs143990891	35-10kb	T	G	0.91544	0.035742	0.0134	0.002841	0.00591013	0.4807	0.6307
KCNJ13	2	2:233648091:A:G	rs283481	35-10kb	A	G	1.0362	0.010078	0.000418	-0.005575	0.00183751	-3.034	0.002431
KCNJ13	2	2:233648358:C:CT	rs60710335	35-10kb	CT	C	0.991635	0.0165	0.6096
KCNJ13	2	2:233648398:T:TTTTG	rs57123102	35-10kb	T	TTTTG	0.965219	0.0102	0.0004962
KCNJ13	2	2:233648741:C:T	rs72617182	35-10kb	C	T	1.0186	0.028273	0.5134	0.001018	0.00607399	0.1676	0.8669
KCNJ13	2	2:233648742:A:G	rs283480	35-10kb	G	A	1.0368	0.010098	0.000348	-0.005589	0.00183607	-3.044	0.002352
KCNJ13	2	2:233648754:A:G	rs283479	35-10kb	A	G	1.0361	0.010098	0.000438	-0.005575	0.00183751	-3.034	0.002431
KCNJ13	2	2:233649152:A:T	rs34526827	35-10kb	A	T	1.0603	0.021603	0.0068
KCNJ13	2	2:233649160:C:T	rs13003738	35-10kb	C	T	1.0109	0.010444	0.3002
KCNJ13	2	2:233649231:C:CT	rs10716956	35-10kb	CT	C	1.05844	0.0115	8.649e-07
KCNJ13	2	2:233649290:C:T	rs79928194	35-10kb	T	C	0.99459	0.015759	0.7308	-0.00429	0.00298331	-1.438	0.1505
KCNJ13	2	2:233649301:C:T	rs79196035	35-10kb	C	T	0.90952	0.024138	8.53e-05
KCNJ13	2	2:233649308:G:GCTAGGATGAT	rs140365931	35-10kb	G	GCTAGGATGAT	1.04865	0.0124	0.0001262
KCNJ13	2	2:233649377:A:G	rs283478	35-10kb	G	A	1.0397	0.010946	0.00038	-0.004614	0.00194601	-2.371	0.01778
KCNJ13	2	2:233649427:A:G	rs283477	35-10kb	A	G	1.0366	0.010152	0.000403	-0.005649	0.00183707	-3.075	0.002121
KCNJ13	2	2:233649789:A:ACTT	rs151081962	35-10kb	A	ACTT	1.02768	0.0207	0.1879
KCNJ13	2	2:233649889:A:G	rs77285153	35-10kb	G	A	0.97628	0.023909	0.3153	-0.001194	0.00434182	-0.275	0.7833
KCNJ13	2	2:233650168:A:G	rs283476	35-10kb	A	G	1.0363	0.010098	0.000407	-0.005582	0.00183739	-3.038	0.002402
KCNJ13	2	2:233652137:T:TG	rs3217559	35-10kb	T	TG	1.06311	0.0118	2.006e-07
KCNJ13	2	2:233652243:A:AT	rs148236449	35-10kb	A	AT	0.972875	0.019	0.1471
KCNJ13	2	2:233653581:T:TG	rs11317879	35-10kb	T	TG	1.0001	0.0195	0.9971
KCNJ13	2	2:233653969:A:G	rs57211905	35-10kb	G	A	0.9836	0.019607	0.3991	-0.003833	0.00351329	-1.091	0.2756
KCNJ13	2	2:233654381:G:T	rs283475	35-10kb	G	T	1.0363	0.010098	0.000407	-0.005582	0.00183739	-3.038	0.002402
KCNJ13	2	2:233654627:A:G	rs283474	35-10kb	A	G	1.0363	0.010098	0.000412	-0.00557	0.00183707	-3.032	0.002448
KCNJ13	2	2:233654647:C:T	rs71421665	35-10kb	T	C	0.95858	0.015665	0.0069	0.002723	0.00261575	1.041	0.2981
KCNJ13	2	2:233654847:A:G	rs283473	35-10kb	A	G	1.0304	0.0096561	0.0019	-0.006503	0.00174671	-3.723	0.0002002
KCNJ13	2	2:233654914:G:T	rs283472	35-10kb	T	G	1.0287	0.0096561	0.0034	-0.006503	0.00174624	-3.724	0.0001994
KCNJ13	2	2:233654945:A:G	rs7601559	35-10kb	G	A	0.97662	0.019326	0.2209	-0.003638	0.00347469	-1.047	0.2952
KCNJ13	2	2:233655236:A:G	rs13393621	35-10kb	A	G	1.0368	0.022436	0.1073	0.001533	0.00336849	0.4551	0.6491
KCNJ13	2	2:233655361:A:G	rs2289913	35-10kb	A	G	0.97595	0.019326	0.2078	-0.003638	0.00347469	-1.047	0.2952
KCNJ13	2	2:233656627:A:G	rs283471	35-10kb	G	A	1.0368	0.010098	0.000342	-0.005574	0.00183839	-3.032	0.002447
KCNJ13	2	2:233656918:A:G	rs283470	35-10kb	G	A	1.0712	0.009675	1.18e-12	-0.003012	0.0017471	-1.724	0.08487
KCNJ13	2	2:233656997:G:T	rs283469	35-10kb	G	T	1.0382	0.010005	0.000178	-0.006281	0.00182216	-3.447	0.0005732
KCNJ13	2	2:233658070:A:G	rs7560000	35-10kb	G	A	0.97699	0.019326	0.2285	-0.003474	0.00347053	-1.001	0.3171
KCNJ13	2	2:233658309:C:T	rs283468	35-10kb	C	T	1.0364	0.010098	0.000402	-0.005574	0.00183839	-3.032	0.002447
KCNJ13	2	2:233659553:A:C	rs2289912	35-10kb	C	A	1.0204	0.028273	0.476	0.0009118	0.00607867	0.15	0.8807
KCNJ13	2	2:233660704:G:T	rs2305139	35-10kb	T	G	1.0633	0.01171	1.56e-07	0.003579	0.00199944	1.79	0.07359
KCNJ13	2	2:233660846:A:G	rs2305138	35-10kb	G	A	0.97836	0.019344	0.2581	-0.003491	0.00350326	-0.9965	0.3191
KCNJ13	2	2:233661526:C:T	rs283467	35-10kb	T	C	1.0777	0.0099509	5.6e-14	-0.003879	0.00177854	-2.181	0.02924
KCNJ13	2	2:233661727:C:T	rs74827722	35-10kb	T	C	1.033	0.037135	0.3822	0.00397	0.00655873	0.6053	0.545
KCNJ13	2	2:233661994:A:G	rs10933410	35-10kb	A	G	1.0586	0.018458	0.0021	-0.0007741	0.00355092	-0.218	0.8274
KCNJ13	2	2:233662427:C:T	rs13425525	35-10kb	C	T	1.0636	0.01171	1.4e-07	0.003601	0.00199944	1.801	0.07182
KCNJ13	2	2:233662578:C:T	rs34388285	35-10kb	C	T	1.0503	0.02447	0.045	-0.004711	0.00392256	-1.201	0.23
KCNJ13	2	2:233664060:C:T	rs11695762	35-10kb	C	T	1.0638	0.01171	1.3e-07	0.003628	0.002	1.814	0.06974
KCNJ13	2	2:233664097:A:T	rs778166	35-10kb	A	T	1.0383	0.010005	0.000171	-0.006289	0.00182079	-3.454	0.0005584
KCNJ13	2	2:233665278:C:T	rs56953250	35-10kb	T	C	0.97741	0.019252	0.2352	-0.003662	0.00346452	-1.057	0.2906
KCNJ13	2	2:233665628:C:T	rs73102286	35-10kb	C	T	0.97789	0.019252	0.2454	-0.003662	0.00346452	-1.057	0.2906
KCNJ13	2	2:233666787:A:G	rs283465	35-10kb	G	A	1.0754	0.010091	5.85e-13	-0.003005	0.00176453	-1.703	0.08864
KCNJ13	2	2:233667025:A:G	rs78405765	35-10kb	G	A	1.0361	0.0132	0.0072	-0.003532	0.00239295	-1.476	0.1401
KCNJ13	2	2:233667744:A:G	rs283466	35-10kb	A	G	1.0504	0.0098383	5.91e-07	-0.006697	0.00174537	-3.837	0.0001268
KCNJ13	2	2:233668787:A:ATT	rs201213759	35-10kb	A	ATT	0.983144	0.0282	0.5459
KCNJ13	2	2:233668995:G:GTCTA	rs145437443	35-10kb	G	GTCTA	0.962713	0.01	0.0001481
KCNJ13	2	2:233669040:C:G	rs2674839	35-10kb	G	C	1.0388	0.010005	0.000141	-0.006289	0.00182079	-3.454	0.0005584
KCNJ13	2	2:233669262:C:T	rs9808146	35-10kb	C	T	1.064	0.01171	1.19e-07	0.003628	0.002	1.814	0.06974
KCNJ13	2	2:233669351:A:G	rs56344253	35-10kb	G	A	0.97939	0.019326	0.2813	-0.003683	0.00349763	-1.053	0.2923
KCNJ13	2	2:233669553:C:T	rs2592113	35-10kb	C	T	1.0394	0.010005	0.000112	-0.006299	0.00182105	-3.459	0.000549
KCNJ13	2	2:233670099:A:G	rs4973053	35-10kb	G	A	0.96206	0.010005	0.000111	0.006287	0.00182074	3.453	0.0005612
KCNJ13	2	2:233670153:A:ATCTG	rs144121137	35-10kb	A	ATCTG	1.13304	0.0257	1.15e-06
KCNJ13	2	2:233670380:A:C	rs9653383	35-10kb	A	C	0.96127	0.010005	7.86e-05	0.006287	0.00182074	3.453	0.0005612
KCNJ13	2	2:233670725:G:GT	rs34222655	35-10kb	G	GT	0.96358	0.01	0.0002105
KCNJ13	2	2:233671530:A:G	rs3816335	35-10kb	A	G	1.018	0.028362	0.5286	0.001018	0.00607399	0.1676	0.8669
KCNJ13	2	2:233671539:G:T	rs13401578	35-10kb	T	G	1.0583	0.013651	3.27e-05
KCNJ13	2	2:233671545:A:AAACTCGAAT	rs141833992	35-10kb	A	AAACTCGAAT	0.942801	0.0137	1.624e-05
KCNJ13	2	2:233674689:C:CATTT	rs35451202	35-10kb	CATTT	C	1.03376	0.0118	0.004811
SLC2A2	3	3:170704238:C:T	rs149973374	35-10kb	T	C	1.0015	0.044104	0.9725	-0.001812	0.00792651	-0.2286	0.8192
SLC2A2	3	3:170704370:A:C	rs113833690	35-10kb	C	A	1.0056	0.027619	0.8393	0.003144	0.00444005	0.7081	0.4789
SLC2A2	3	3:170704927:C:T	rs12493271	35-10kb	C	T	0.97814	0.029469	0.4533	0.009156	0.00479121	1.911	0.05606
SLC2A2	3	3:170705363:C:T	rs78756540	35-10kb						0.01157	0.00577634	2.003	0.04527
SLC2A2	3	3:170705693:A:G	rs1514895	35-10kb	A	G	0.9532	0.010415	4.18e-06	0.005587	0.00185553	3.011	0.002625
SLC2A2	3	3:170706219:C:G	rs79699535	35-10kb	G	C	1.0039	0.022788	0.8656	0.0005069	0.00400395	0.1266	0.8993
SLC2A2	3	3:170706864:A:T	rs73879242	35-10kb	A	T	0.98286	0.023644	0.4647	0.009348	0.00378155	2.472	0.01348
SLC2A2	3	3:170707782:C:G	rs12696316	35-10kb	G	C	0.95771	0.012745	0.000698	-0.0001035	0.00235174	-0.04401	0.9649
SLC2A2	3	3:170708830:A:G	rs56791644	35-10kb	A	G	0.96453	0.014391	0.0121	0.009111	0.00239008	3.812	0.0001406
SLC2A2	3	3:170709193:C:T	rs1604038	35-10kb	C	T	0.95359	0.010415	5.05e-06	0.005673	0.00185574	3.057	0.002254
SLC2A2	3	3:170710300:C:T	rs1149082	35-10kb	C	T	1.0294	0.043736	0.5073	-0.003469	0.00553888	-0.6263	0.5312
SLC2A2	3	3:170710446:A:T	rs9845527	35-10kb	A	T	0.9578	0.012745	0.000718	-0.0001035	0.00235174	-0.04401	0.9649
SLC2A2	3	3:170710456:C:T	rs11929535	35-10kb	C	T	0.96264	0.016147	0.0184	0.008289	0.00268252	3.09	0.002018
SLC2A2	3	3:170710808:A:G	rs11721319	35-10kb	G	A	0.96458	0.014372	0.0121	0.009171	0.00239202	3.834	0.0001284
SLC2A2	3	3:170711472:A:G	rs188922153	35-10kb	G	A	0.95403	0.028317	0.0965	0.001319	0.00552114	0.2389	0.8112
SLC2A2	3	3:170711714:C:T	rs7630490	35-10kb	C	T	0.95754	0.012745	0.000664	-0.0001077	0.00235102	-0.04581	0.9635
SLC2A2	3	3:170711968:A:G	rs1499820	35-10kb	G	A	0.96567	0.0143	0.0146	0.009439	0.00238962	3.95	7.991e-05
SLC2A2	3	3:170712221:A:T	rs114443503	35-10kb	A	T	0.96487	0.016201	0.0273
SLC2A2	3	3:170712913:A:T	rs56819515	35-10kb	T	A	0.96344	0.014391	0.0097	0.008539	0.0023892	3.574	0.0003563
SLC2A2	3	3:170713255:C:T	rs76358320	35-10kb	C	T	1.0399	0.02459	0.1119	-0.003293	0.00467026	-0.7051	0.4808
SLC2A2	3	3:170713290:C:T	rs1280	35-10kb	T	C	0.96487	0.014372	0.0128	0.009171	0.00239202	3.834	0.0001284
SLC2A2	3	3:170713380:C:T	rs61791066	35-10kb	T	C	0.96543	0.014263	0.0136	0.009439	0.00238962	3.95	7.991e-05
SLC2A2	3	3:170713522:G:T	rs16855617	35-10kb	G	T	0.96612	0.014263	0.0157	0.009439	0.00238962	3.95	7.991e-05
SLC2A2	3	3:170714435:A:G	rs55679742	Intragenic	G	A	0.96212	0.014226	0.0066	0.00902	0.00239321	3.769	0.0001667
SLC2A2	3	3:170714470:A:T	rs55989805	Intragenic	A	T	0.96438	0.014372	0.0116	0.00902	0.00239321	3.769	0.0001667
SLC2A2	3	3:170714772:G:T	rs56204521	Intragenic	T	G	0.96678	0.047239	0.4745	0.003295	0.00663913	0.4963	0.6197
SLC2A2	3	3:170715458:G:T	rs79424762	Intragenic	G	T	1.0757	0.031109	0.019	-0.0002114	0.00457675	-0.04619	0.9632
SLC2A2	3	3:170715830:A:G	rs5398	Intragenic	G	A	0.95418	0.010415	6.69e-06	0.005811	0.00185241	3.137	0.001723
SLC2A2	3	3:170716462:C:T	rs61791069	Intragenic	C	T	0.97738	0.029078	0.4314	0.008982	0.00477258	1.882	0.05986
SLC2A2	3	3:170717426:A:G	rs11923694	Intragenic	A	G	0.96459	0.014391	0.0123	0.009171	0.00239202	3.834	0.0001284
SLC2A2	3	3:170717521:A:T	rs11920090	Intragenic	T	A	0.96449	0.014391	0.012	0.009171	0.00239202	3.834	0.0001284
SLC2A2	3	3:170717996:A:G	rs11924648	Intragenic	A	G	0.96457	0.014391	0.0122	0.009171	0.00239202	3.834	0.0001284
SLC2A2	3	3:170718131:C:T	rs12487486	Intragenic	C	T	0.96461	0.014372	0.0122	0.009171	0.00239202	3.834	0.0001284
SLC2A2	3	3:170718253:A:G	rs12487589	Intragenic	G	A	0.96448	0.014372	0.0119	0.009171	0.00239202	3.834	0.0001284
SLC2A2	3	3:170718389:C:T	rs12490982	Intragenic	T	C	0.98061	0.029206	0.5025	0.009156	0.00479121	1.911	0.05606
SLC2A2	3	3:170718937:C:T	rs73169713	Intragenic	C	T	1.0229	0.034178	0.5076	-0.001364	0.00696985	-0.1957	0.8449
SLC2A2	3	3:170719158:C:T	rs61791071	Intragenic	C	T	0.9791	0.029206	0.4695	0.009156	0.00479121	1.911	0.05606
SLC2A2	3	3:170720021:C:G	rs61169219	Intragenic	G	C	0.96403	0.014372	0.0108	0.009171	0.00239202	3.834	0.0001284
SLC2A2	3	3:170720960:A:G	rs66683764	Intragenic	A	G	0.96129	0.016166	0.0146	0.008254	0.00268074	3.079	0.002091
SLC2A2	3	3:170721231:G:T	rs66733022	Intragenic	G	T	0.96277	0.014207	0.0076	0.009151	0.0023868	3.834	0.0001283
SLC2A2	3	3:170721810:A:T	rs61791073	Intragenic	T	A	0.9705	0.028674	0.2963	0.009174	0.0047313	1.939	0.05264
SLC2A2	3	3:170722448:A:G	rs1996220	Intragenic	A	G	0.96353	0.014391	0.0098	0.008967	0.00238484	3.76	0.0001728
SLC2A2	3	3:170722832:T:TG	rs55828606	Intragenic	T	TG	1.03821	0.0144	0.009406
SLC2A2	3	3:170722922:A:G	rs55690653	Intragenic	G	A	1.0447	0.028724	0.1276	-0.000858	0.00624909	-0.1373	0.8908
SLC2A2	3	3:170723276:A:G	rs5406	Intragenic	G	A	0.96431	0.014391	0.0115	0.008967	0.00238484	3.76	0.0001728
SLC2A2	3	3:170723664:A:G	rs2292622	Intragenic	A	G	0.96258	0.014446	0.0083	0.008967	0.00238484	3.76	0.0001728
SLC2A2	3	3:170723668:C:T	rs2292621	Intragenic	C	T	0.96257	0.014446	0.0083	0.008967	0.00238484	3.76	0.0001728
SLC2A2	3	3:170724036:C:T	rs2292620	Intragenic	T	C	0.96123	0.016147	0.0143	0.008186	0.00266732	3.069	0.002164
SLC2A2	3	3:170724091:G:GT	rs3215234	Intragenic	G	GT	0.963676	0.0144	0.01004
SLC2A2	3	3:170724210:C:T	rs10513684	Intragenic	C	T	0.94394	0.022132	0.0091	0.006382	0.00361997	1.763	0.07799
SLC2A2	3	3:170724390:A:G	rs10513685	Intragenic	G	A	0.9644	0.014391	0.0118	0.008967	0.00238484	3.76	0.0001728
SLC2A2	3	3:170724729:C:T	rs1499821	Intragenic	C	T	0.95989	0.012671	0.0012	0.0005487	0.00233489	0.235	0.8142
SLC2A2	3	3:170724883:C:T	rs8192675	Intragenic	T	C	0.9537	0.010415	5.31e-06	0.005895	0.00185203	3.183	0.001471
SLC2A2	3	3:170724955:C:T	rs5404	Intragenic	C	T	0.96179	0.016093	0.0155	0.008186	0.00266732	3.069	0.002164
SLC2A2	3	3:170725542:A:G	rs10513686	Intragenic	G	A	0.96325	0.014372	0.0092	0.008967	0.00238484	3.76	0.0001728
SLC2A2	3	3:170725730:C:T	rs10513687	Intragenic	C	T	0.96339	0.014372	0.0095	0.008982	0.00238439	3.767	0.0001679
SLC2A2	3	3:170726342:A:T	rs116135807	Intragenic	A	T	0.91564	0.048243	0.0677
SLC2A2	3	3:170726363:C:G	rs11711437	Intragenic	C	G	0.96317	0.014263	0.0085	0.009234	0.00238297	3.875	0.0001085
SLC2A2	3	3:170727218:A:G	rs10513688	Intragenic	G	A	0.96018	0.016147	0.0118	0.008186	0.00266732	3.069	0.002164
SLC2A2	3	3:170727351:A:G	rs1879442	Intragenic	G	A	0.95172	0.010544	2.69e-06	0.005449	0.00185973	2.93	0.003414
SLC2A2	3	3:170727408:A:G	rs11928798	Intragenic	A	G	0.96351	0.014391	0.0098	0.008923	0.00238392	3.743	0.0001852
SLC2A2	3	3:170727658:A:G	rs10513689	Intragenic	G	A	0.96325	0.014372	0.0092	0.008923	0.00238392	3.743	0.0001852
SLC2A2	3	3:170727703:G:T	rs3138708	Intragenic	T	G	0.95469	0.016401	0.0047
SLC2A2	3	3:170727739:A:T	rs5402	Intragenic	T	A	0.96285	0.014557	0.0093	0.008546	0.00239384	3.57	0.000362
SLC2A2	3	3:170729129:A:G	rs28720688	Intragenic	A	G	0.95964	0.012764	0.0012	0.0002	0.00234742	0.0852	0.9321
SLC2A2	3	3:170729414:A:G	rs61791106	Intragenic	G	A	0.96299	0.014372	0.0087	0.008923	0.00238392	3.743	0.0001852
SLC2A2	3	3:170729552:A:C	rs61791107	Intragenic	C	A	0.96316	0.014372	0.009	0.008923	0.00238392	3.743	0.0001852
SLC2A2	3	3:170729873:C:G	rs6785803	Intragenic	G	C	0.96327	0.014391	0.0093	0.009011	0.00238323	3.781	0.0001592
SLC2A2	3	3:170732300:A:G	rs5400	Intragenic	G	A	0.96247	0.014372	0.0078	0.008923	0.00238392	3.743	0.0001852
SLC2A2	3	3:170732599:A:G	rs7356034	Intragenic	G	A	0.95248	0.010508	3.59e-06	0.005277	0.00186006	2.837	0.004575
SLC2A2	3	3:170732742:A:G	rs61791108	Intragenic	G	A	0.97846	0.029225	0.4562	0.008961	0.00478175	1.874	0.06098
SLC2A2	3	3:170732945:A:G	rs11711206	Intragenic	A	G	0.96185	0.016201	0.0164	0.008289	0.00266871	3.106	0.001909
SLC2A2	3	3:170733076:A:G	rs9873618	Intragenic	G	A	0.95242	0.01047	3.22e-06	0.005229	0.00185426	2.82	0.004836
SLC2A2	3	3:170734030:C:T	rs111529448	Intragenic	C	T	1.0332	0.028082	0.2446	-0.005603	0.00534637	-1.048	0.2945
SLC2A2	3	3:170734272:A:C	rs111964754	Intragenic	A	C	1.0329	0.031597	0.3052	-0.006778	0.00565304	-1.199	0.2305
SLC2A2	3	3:170734377:C:T	rs61791109	Intragenic	T	C	0.9537	0.010582	7.47e-06	0.006216	0.00187625	3.313	0.0009325
SLC2A2	3	3:170734438:A:G	rs73169730	Intragenic	A	G	0.95183	0.010655	3.6e-06	0.006216	0.00187625	3.313	0.0009325
SLC2A2	3	3:170734443:T:TA	rs67481408	Intragenic	T	TA	0.952943	0.0107	6.217e-06
SLC2A2	3	3:170734634:A:G	rs6791781	Intragenic	A	G	0.95977	0.012725	0.0013	0.001053	0.00232759	0.4524	0.651
SLC2A2	3	3:170734645:T:TC	rs35372106	Intragenic	T	TC	0.948475	0.0109	1.223e-06
SLC2A2	3	3:170735024:A:G	rs80253876	Intragenic	G	A	1.0175	0.034198	0.6109	-0.0001298	0.00505649	-0.02567	0.9795
SLC2A2	3	3:170735099:A:G	rs11924032	Intragenic	G	A	0.95234	0.010803	6.17e-06	0.004233	0.0019276	2.196	0.02813
SLC2A2	3	3:170735286:G:T	rs13069849	Intragenic	G	T	0.97603	0.036568	0.5071	0.002726	0.00468788	0.5815	0.5609
SLC2A2	3	3:170736135:C:CT	rs112230776	Intragenic	CT	C	1.02532	0.0384	0.5151
SLC2A2	3	3:170736192:A:G	rs55851905	Intragenic	G	A	1.0146	0.034611	0.6762	-0.0001298	0.00505649	-0.02567	0.9795
SLC2A2	3	3:170736708:A:T	rs11917504	Intragenic	A	T	0.96164	0.015021	0.0092	0.009562	0.00249791	3.828	0.0001314
SLC2A2	3	3:170736718:A:G	rs11925298	Intragenic	G	A	0.97683	0.038359	0.5412	0.01492	0.00586248	2.545	0.01097
SLC2A2	3	3:170737003:A:G	rs3774046	Intragenic	A	G	0.96061	0.012725	0.0016	0.00107	0.00232003	0.4612	0.6447
SLC2A2	3	3:170737395:A:G	rs7643425	Intragenic	A	G	0.96291	0.015131	0.0125	0.009271	0.00250027	3.708	0.0002124
SLC2A2	3	3:170738349:A:T	rs12486657	Intragenic	T	A	0.96275	0.015131	0.0121	0.009271	0.00250027	3.708	0.0002124
SLC2A2	3	3:170738665:C:G	rs57413756	Intragenic	C	G	0.96396	0.01515	0.0154	0.009529	0.00249646	3.817	0.0001373
SLC2A2	3	3:170738849:A:G	rs58284370	Intragenic	G	A	0.96274	0.016221	0.0192	0.008066	0.00270037	2.987	0.002842
SLC2A2	3	3:170738981:C:G	rs35297160	Intragenic	C	G	0.96359	0.015131	0.0142	0.009529	0.00249646	3.817	0.0001373
SLC2A2	3	3:170739315:C:T	rs61791111	Intragenic	C	T	0.982	0.036885	0.6225	0.01218	0.00573446	2.124	0.03375
SLC2A2	3	3:170739663:A:G	rs11720145	Intragenic	G	A	0.96254	0.015093	0.0114	0.009193	0.00248459	3.7	0.000219
SLC2A2	3	3:170740071:C:G	rs7646014	Intragenic	G	C	0.96139	0.014929	0.0083	0.00948	0.00248168	3.82	0.000136
SLC2A2	3	3:170740185:C:CAG	rs201472143	Intragenic	CAG	C	0.980885	0.0373	0.6044
SLC2A2	3	3:170740217:C:T	rs60354090	Intragenic	C	T	0.95978	0.016166	0.0111	0.007961	0.00269956	2.949	0.003211
SLC2A2	3	3:170740453:A:C	rs75776695	Intragenic	C	A	0.96501	0.028466	0.2109	0.001587	0.00560184	0.2833	0.777
SLC2A2	3	3:170740599:A:G	rs55641619	Intragenic	A	G	0.96213	0.015093	0.0105	0.009193	0.00248459	3.7	0.000219
SLC2A2	3	3:170741015:A:G	rs7638998	Intragenic	A	G	0.96401	0.015039	0.0148	0.009193	0.00248459	3.7	0.000219
SLC2A2	3	3:170743051:A:C	rs2129019	Intragenic	C	A	0.95303	0.010674	6.58e-06	0.00569	0.00187851	3.029	0.00247
SLC2A2	3	3:170743099:A:AT	rs144483098	Intragenic	A	AT	0.961078	0.0156	0.01079
SLC2A2	3	3:170743126:T:TTATAA	rs200620667	Intragenic	T	TTATAA	0.959637	0.0184	0.02551
SLC2A2	3	3:170743141:A:ATAT	rs3081362	Intragenic	A	ATAT	0.955424	0.0109	2.925e-05
SLC2A2	3	3:170743445:A:G	rs116196151	Intragenic	G	A	1.0277	0.037093	0.4613	-0.00662	0.00531727	-1.245	0.2131
SLC2A2	3	3:170743747:A:T	rs6806926	Intragenic	T	A	0.96326	0.015021	0.0127	0.009818	0.00249314	3.938	8.4e-05
SLC2A2	3	3:170744072:C:G	rs9828378	Intragenic	C	G	0.95821	0.012799	0.000853	0.0001994	0.00233654	0.08534	0.932
SLC2A2	3	3:170744361:C:T	rs12488694	Intragenic	C	T	0.98189	0.038635	0.6362	0.01422	0.00592253	2.401	0.01639
SLC2A2	3	3:170744815:C:T	rs5396	35-10kb	T	C	0.95495	0.010582	1.32e-05	0.005946	0.00187512	3.171	0.001535
SLC2A2	3	3:170744893:A:G	rs5394	35-10kb	G	A	0.96038	0.01624	0.0128	0.007961	0.00269956	2.949	0.003211
SLC2A2	3	3:170744920:G:T	rs5393	35-10kb	T	G	0.96345	0.015021	0.0132	0.009877	0.00249168	3.964	7.54e-05
SLC2A2	3	3:170746170:A:G	rs57966513	35-10kb	G	A	0.96089	0.016501	0.0156	0.009481	0.00269041	3.524	0.0004311
SLC2A2	3	3:170747095:A:G	rs73169738	35-10kb	A	G	0.95658	0.017999	0.0137	0.007737	0.00295531	2.618	0.008886
SLC2A2	3	3:170747166:C:CAT	rs146967034	35-10kb	CAT	C	1.04039	0.0165	0.01632
SLC2A2	3	3:170747667:A:G	rs60120444	35-10kb	G	A	0.96085	0.016557	0.0159	0.009579	0.00269149	3.559	0.0003774
SLC2A2	3	3:170747810:A:G	rs6800180	35-10kb	A	G	0.95995	0.016372	0.0125	0.009969	0.00268924	3.707	0.0002128
SLC2A2	3	3:170748859:C:T	rs61791114	35-10kb	T	C	0.98333	0.038916	0.6658	0.01457	0.00596154	2.444	0.01459
SLC2A2	3	3:170750018:C:T	rs73169739	35-10kb	T	C	0.95716	0.017999	0.015	0.007944	0.00295976	2.684	0.007321
SLC2A2	3	3:170750897:G:T	rs9837316	35-10kb	G	T	0.95809	0.012431	0.000573	0.000846	0.00223219	0.379	0.7047
SLC2A2	3	3:170751452:A:C	rs12496689	35-10kb	A	C	0.98487	0.03888	0.6949	0.01457	0.00596154	2.444	0.01459
SLC2A2	3	3:170751580:T:TTCTA	rs137924246	35-10kb	T	TTCTA	0.954755	0.0178	0.009187
SLC2A2	3	3:170751768:C:T	rs79850034	35-10kb	T	C	0.95034	0.03692	0.1677	-0.0124	0.00774516	-1.601	0.1095
SLC2A2	3	3:170752136:T:TAC	rs146385137	35-10kb	T	TAC	1.04791	0.0178	0.008341
SLC2A2	3	3:170752255:C:T	rs148655776	35-10kb	C	T	0.94774	0.034212	0.1166	0.0008389	0.00592862	0.1415	0.8875
SLC2A2	3	3:170754048:C:T	rs67190441	35-10kb	T	C	0.96015	0.01639	0.0131	0.01009	0.0026921	3.748	0.0001813
SLC2A2	3	3:170754477:C:G	rs6444956	35-10kb	G	C	0.95558	0.017778	0.0106	0.008509	0.00294633	2.888	0.003903
SLC2A2	3	3:170754885:C:G	rs6444957	35-10kb	C	G	0.96042	0.01639	0.0137	0.01009	0.0026921	3.748	0.0001813
SLC2A2	3	3:170755713:A:C	rs6766331	35-10kb	C	A	0.96018	0.01639	0.0132	0.01009	0.0026921	3.748	0.0001813
SLC2A2	3	3:170755992:A:G	rs68189454	35-10kb	A	G	0.95528	0.017778	0.0101	0.008509	0.00294633	2.888	0.003903
SLC2A2	3	3:170756706:C:G	rs7638027	35-10kb	G	C	0.95499	0.017778	0.0096	0.008509	0.00294633	2.888	0.003903
SLC2A2	3	3:170756753:A:G	rs55768113	35-10kb	A	G	1.0109	0.015534	0.4844	-0.001549	0.00300543	-0.5154	0.6063
SLC2A2	3	3:170756778:A:G	rs7628022	35-10kb	A	G	0.95104	0.018185	0.0058	0.008704	0.00294951	2.951	0.003188
SLC2A2	3	3:170756779:C:T	rs73169742	35-10kb	C	T	0.95307	0.018479	0.0093	0.00814	0.00296323	2.747	0.00605
SLC2A2	3	3:170756897:A:G	rs55977330	35-10kb	A	G	0.95638	0.017852	0.0125	0.008289	0.00295192	2.808	0.005007
SLC2A2	3	3:170756985:G:T	rs6785233	35-10kb	T	G	0.95454	0.017778	0.0089	0.008509	0.00294633	2.888	0.003903
SLC2A2	3	3:170757334:A:C	rs9841632	35-10kb	C	A	0.95813	0.012395	0.000559	0.0009276	0.00223734	0.4146	0.6785
SLC2A2	3	3:170757874:C:G	rs73169743	35-10kb	G	C	0.97536	0.029878	0.4036	-0.004377	0.00474317	-0.9228	0.3562
SLC2A2	3	3:170758329:G:T	rs57005472	35-10kb	T	G	0.96042	0.018201	0.0265	0.008071	0.00296183	2.725	0.006464
SLC2A2	3	3:170758765:A:G	rs7617707	35-10kb	A	G	0.95551	0.017852	0.0108	0.008509	0.00294633	2.888	0.003903
SLC2A2	3	3:170758788:A:T	rs116127792	35-10kb	A	T	0.96336	0.028972	0.1976	0.003673	0.00553746	0.6633	0.5072
SLC2A2	3	3:170759494:C:T	rs6774307	35-10kb	T	C	0.95533	0.017981	0.011	0.008566	0.00294972	2.904	0.003706
SLC2A2	3	3:170760077:G:T	rs950644	35-10kb	G	T	0.95997	0.01245	0.001	0.001529	0.00223016	0.6856	0.493
SLC2A2	3	3:170761547:A:G	rs28374787	35-10kb	A	G	0.96248	0.018367	0.0373	0.006479	0.00291847	2.22	0.02647
SLC2A2	3	3:170761599:A:G	rs1032697	35-10kb	A	G	0.99945	0.010485	0.9582	0.001569	0.00183273	0.8561	0.392
SLC2A2	3	3:170761956:A:G	rs7349546	35-10kb	G	A	1.0301	0.010091	0.0033	0.0008882	0.00172032	0.5163	0.6057
SLC2A2	3	3:170762294:A:G	rs9868403	35-10kb	G	A	1.0444	0.010457	3.27e-05	-0.002849	0.00177618	-1.604	0.1088
SLC2A2	3	3:170763126:G:T	rs2101248	35-10kb	T	G	1.0009	0.010485	0.9324	0.001581	0.00183198	0.863	0.3882
SLC2A2	3	3:170763129:C:T	rs76646178	35-10kb	T	C	1.0449	0.010478	2.74e-05	-0.002822	0.00177708	-1.588	0.1124
SLC2A2	3	3:170763453:A:G	rs36077239	35-10kb	G	A	0.95545	0.012593	0.000296	-0.0001557	0.00223771	-0.06958	0.9445
SLC2A2	3	3:170763511:A:G	rs61791116	35-10kb	G	A	1.0302	0.010144	0.0034	0.0008579	0.001722	0.4982	0.6183
SLC2A2	3	3:170763900:A:G	rs9758947	35-10kb	G	A	1.0302	0.010164	0.0034	0.0009048	0.00172081	0.5258	0.599
SLC2A2	3	3:170763948:A:C	rs9758941	35-10kb	C	A	1.0266	0.010372	0.0115
SLC2A2	3	3:170763949:A:G	rs9756564	35-10kb	A	G	1.0272	0.010372	0.0097
SLC2A2	3	3:170764384:C:T	rs6444958	35-10kb	C	T	1.032	0.01053	0.0028
SLC2A2	3	3:170764628:C:T	rs4955596	35-10kb	C	T	1.0295	0.010144	0.0041	0.0008078	0.00172092	0.4694	0.6388
SLC2A2	3	3:170764848:A:G	rs4955763	35-10kb	A	G	1.0439	0.010457	4.03e-05	-0.002819	0.00177855	-1.585	0.1131
SLC2A2	3	3:170765186:A:C	rs77017219	35-10kb	A	C	1.0445	0.010478	3.24e-05	-0.002879	0.00177936	-1.618	0.1057
SLC2A2	3	3:170765359:A:T	rs6795071	35-10kb	T	A	1.0326	0.01029	0.0018
SLC2A2	3	3:170765480:C:T	rs6779848	35-10kb	C	T	1.0302	0.010164	0.0034	0.0007044	0.00172309	0.4088	0.6827
SLC2A2	3	3:170766120:G:GA	rs77533378	35-10kb	G	GA	0.9997	0.0105	0.974
SLC2A2	3	3:170766322:A:G	rs10049308	35-10kb	G	A	1.0288	0.010217	0.0055	0.0007961	0.00171833	0.4633	0.6432
SLC2A2	3	3:170766330:A:G	rs10049309	35-10kb	G	A	1.0286	0.010164	0.0055	0.0007961	0.00171833	0.4633	0.6432
SLC2A2	3	3:170766372:A:T	rs10049056	35-10kb	A	T	1.0279	0.010164	0.0067	0.0007974	0.00171779	0.4642	0.6425
SLC2A2	3	3:170766416:A:G	rs35168380	35-10kb	G	A	0.95693	0.012686	0.00052	0.0002428	0.00224192	0.1083	0.9138
SLC2A2	3	3:170766433:C:T	rs79863027	35-10kb	C	T	1.0163	0.015621	0.2998	-0.0008033	0.00288128	-0.2788	0.7804
SLC2A2	3	3:170766618:A:G	rs11925227	35-10kb	G	A	0.95585	0.012667	0.000364	0.0002784	0.00224155	0.1242	0.9012
SLC2A2	3	3:170767291:C:G	rs4452326	35-10kb	C	G	0.95731	0.021025	0.038	0.006796	0.00323311	2.102	0.03563
SLC2A2	3	3:170767302:A:G	rs9681556	35-10kb	A	G	0.95737	0.021042	0.0384	0.006796	0.00323311	2.102	0.03563
SLC2A2	3	3:170767356:A:C	rs9682856	35-10kb	C	A	0.95865	0.021082	0.0452	0.006856	0.00323549	2.119	0.03415
SLC2A2	3	3:170767485:C:CAG	rs144968784	35-10kb	CAG	C	1.0453	0.0211	0.03529
SLC2A2	3	3:170767685:A:G	rs114015687	35-10kb	A	G	0.98506	0.041969	0.7198	-0.005218	0.00693791	-0.7521	0.4521
SLC2A2	3	3:170767825:C:G	rs76551925	35-10kb						0.0003424	0.00387593	0.08834	0.9296
SLC2A2	3	3:170768086:G:T	rs1905507	35-10kb	T	G	0.95545	0.021327	0.0326	0.00679	0.00323026	2.102	0.03565
SLC2A2	3	3:170768132:C:G	rs9871966	35-10kb	G	C	0.9557	0.021327	0.0336	0.00679	0.00323026	2.102	0.03565
SLC2A2	3	3:170768248:C:T	rs9871984	35-10kb	C	T	0.95629	0.02144	0.0371
SLC2A2	3	3:170768251:C:T	rs9816570	35-10kb	T	C	0.9474	0.021662	0.0126	0.00679	0.00323026	2.102	0.03565
SLC2A2	3	3:170768396:C:CT	rs34010201	35-10kb	CT	C	0.955137	0.0216	0.03338
SLC2A2	3	3:170769171:C:T	rs4133045	35-10kb	T	C	1.0109	0.011578	0.3489	0.00103	0.0020392	0.5051	0.6135
SLC2A2	3	3:170770207:A:T	rs9827108	35-10kb	T	A	0.98432	0.010509	0.1327	0.003	0.00169396	1.771	0.0767
SLC2A2	3	3:170770376:C:T	rs61791119	35-10kb	C	T	0.98596	0.019015	0.457	0.001589	0.00306284	0.5188	0.6039
SLC2A2	3	3:170770491:C:G	rs61791120	35-10kb	C	G	0.98417	0.017395	0.3589	0.001269	0.00276471	0.459	0.6463
SLC2A2	3	3:170770818:T:TG	rs201632091	35-10kb	T	TG	1.00934	0.0186	0.6167
SLC2A2	3	3:170771595:C:CTT	rs138478593	35-10kb	CTT	C	0.986393	0.0182	0.4525
SLC2A2	3	3:170771705:C:T	rs61791121	35-10kb	C	T	0.99002	0.018444	0.5866	0.001224	0.00300368	0.4075	0.6836
SLC2A2	3	3:170772187:C:CA	rs138677403	35-10kb	CA	C	1.00602	0.0263	0.8204
SLC2A2	3	3:170772206:A:G	rs17826579	35-10kb	G	A	0.98658	0.017519	0.4407	0.0007801	0.00287436	0.2714	0.7861
SLC2A2	3	3:170772678:A:G	rs16855688	35-10kb	A	G	0.9897	0.017166	0.5463	0.0002248	0.00278149	0.08082	0.9356
SLC2A2	3	3:170773654:A:G	rs61791122	35-10kb	G	A	0.98985	0.01713	0.5513	3.056e-05	0.00278578	0.01097	0.9912
SLC2A2	3	3:170773705:A:T	rs61791123	35-10kb	A	T	0.99078	0.017204	0.5901	5.008e-05	0.00278532	0.01798	0.9857
SLC2A2	3	3:170773791:C:T	rs61791124	35-10kb	C	T	0.98914	0.017204	0.5257	5.008e-05	0.00278532	0.01798	0.9857
SLC2A2	3	3:170773800:A:G	rs61791125	35-10kb	A	G	0.98797	0.017074	0.4785	0.0006141	0.00276373	0.2222	0.8242
SLC2A2	3	3:170773950:A:G	rs114293154	35-10kb	A	G	1.0089	0.037299	0.8128	0.01102	0.00647093	1.703	0.08873
SLC2A2	3	3:170774373:A:C	rs61791126	35-10kb	A	C	0.99143	0.01713	0.6154	-9.537e-05	0.00277238	-0.0344	0.9726
SLC2A2	3	3:170774748:A:G	rs61745570	35-10kb	A	G	0.98902	0.017445	0.5267	0.000301	0.00287214	0.1048	0.9165
SLC2A2	3	3:170774822:A:T	rs61791132	35-10kb	T	A	0.98931	0.017445	0.5378	0.000301	0.00287214	0.1048	0.9165
SLC2A2	3	3:170775059:A:G	rs61460581	35-10kb	A	G	0.98928	0.017445	0.5365	4.88e-05	0.00287397	0.01698	0.9864
SLC2A2	3	3:170775132:C:T	rs60385646	35-10kb	C	T	0.98989	0.01774	0.5669	0.0003853	0.00299844	0.1285	0.8977
SLC2A2	3	3:170775722:C:T	rs58983060	35-10kb	C	T	0.98906	0.017426	0.5278	4.88e-05	0.00287397	0.01698	0.9864
SLC2A2	3	3:170776624:C:T	rs61791135	35-10kb	C	T	0.98903	0.017445	0.527	4.88e-05	0.00287397	0.01698	0.9864
SLC2A2	3	3:170776812:A:G	rs61791136	35-10kb	G	A	0.9889	0.017445	0.5222	4.88e-05	0.00287397	0.01698	0.9864
SLC2A2	3	3:170777027:C:T	rs61791137	35-10kb	T	C	0.9902	0.017426	0.5718	-8.208e-05	0.00287194	-0.02858	0.9772
SLC2A2	3	3:170777684:A:G	rs16855718	35-10kb	G	A	0.9888	0.017389	0.517	4.88e-05	0.00287397	0.01698	0.9864
SLC2A2	3	3:170777810:C:T	rs58141323	35-10kb	T	C	0.99299	0.017166	0.682	-0.0004596	0.0027804	-0.1653	0.8687
SLC2A2	3	3:170777813:C:T	rs73879277	35-10kb	T	C	0.99299	0.017166	0.682	-0.0004596	0.0027804	-0.1653	0.8687
SLC2A2	3	3:170778342:C:T	rs16855724	35-10kb	T	C	0.99246	0.01713	0.6587	-0.0004596	0.0027804	-0.1653	0.8687
SLC2A2	3	3:170778799:A:G	rs10513690	35-10kb	G	A	0.9923	0.017074	0.6507	-0.0004596	0.0027804	-0.1653	0.8687
SLC2A2	3	3:170779140:G:GTC	rs145504322	35-10kb	G	GTC	0.994515	0.0172	0.7482
SLC2A2	3	3:170779173:C:T	rs2749	35-10kb	C	T	0.99307	0.01713	0.6848	-0.0004596	0.0027804	-0.1653	0.8687
SLC2A2	3	3:170779511:C:T	rs73169751	35-10kb	C	T	0.99564	0.03426	0.8985	-0.003312	0.00567318	-0.5838	0.5594
